# Supplementary material for: Novel Transcriptomic Signatures in Fibrostenotic Crohn’s Disease: Dysregulated Pathways, Promising Biomarkers, and Putative Therapeutic Targets
Source: Inflamm Bowel Dis. 2025 Feb 20;31(6):1502–13. doi: 10.1093/ibd/izaf021 (PMC12166298; doi:10.1093/ibd/izaf021)
Supplement: izaf021_suppl_Supplementary_Material [file izaf021_suppl_supplementary_material.zip › IBDJNL_izaf021_suppl_Figures1-5, Files 1-3, Tables 1-3, Captions/Supplementary file 1.xlsx]

## Sheet: ProximalVsDistal
Gene	logFC	CI.L	CI.R	AveExpr	t	P.Value	adj.P.Val	B
ALDOB	4.58352	4.29868	4.86835	4.71935	7.21443	1.16172e-06	0.000188341	3.40942
FABP6	4.56771	3.68831	5.44711	5.94185	6.43351	5.16431e-06	0.000724543	1.86619
RBP2	4.33992	3.53634	5.14349	4.4478	6.41885	5.31525e-06	0.000738618	1.84318
APOA4	4.31529	2.55293	6.07765	3.78193	5.56202	3.00514e-05	0.00324799	0.0312065
CCL25	4.30422	3.50085	5.10758	2.90651	8.36979	1.48492e-07	3.18624e-05	5.57384
MTTP	4.23626	3.91456	4.55797	3.18525	14.1322	4.64085e-11	1.83013e-08	14.0272
MS4A8	3.97649	0.609593	7.34339	1.67948	7.30824	9.76534e-07	0.000161916	3.59913
MS4A10	3.81771	3.58896	4.04645	2.94483	6.33665	6.25005e-06	0.000852285	1.63817
SI	3.81256	3.55211	4.07301	2.78031	6.21312	7.9865e-06	0.00101901	1.4168
AK6	3.63936	2.1456	5.13313	2.31775	11.6868	9.74356e-10	3.38496e-07	10.963
APOB	3.53877	2.60078	4.47676	2.88918	7.15535	1.29678e-06	0.000207927	3.31781
DPEP1	3.50886	2.68631	4.3314	2.14416	11.3202	1.60555e-09	5.32423e-07	10.351
CD2BP2	3.4428	2.35497	4.53063	1.49765	59.9633	7.5868e-22	1.00635e-18	40.2048
INAFM1	3.37678	2.36908	4.38448	1.92603	6.8031	2.52282e-06	0.000383442	2.66831
TM6SF2	3.35435	1.5752	5.1335	1.78013	9.78362	1.50457e-08	3.78503e-06	7.95126
SLC5A1	3.17331	1.75683	4.58979	2.4568	5.20989	6.2888e-05	0.00631865	-0.763928
STMN2	3.15669	2.92152	3.39187	1.59752	10.6228	4.30233e-09	1.28113e-06	9.34771
C11orf1	3.05872	1.90251	4.21492	1.90926	4.40142	0.000359456	0.0293007	-2.49287
PSMD13	2.95946	2.00053	3.91838	1.21126	26.8064	9.54819e-16	6.05729e-13	25.4323
SLC6A19	2.953	2.27897	3.62703	1.5474	47.5211	4.48651e-20	4.09141e-17	36.008
UBE2J2	2.91084	2.06045	3.76123	1.23928	8.2939	1.69071e-07	3.57524e-05	5.46876
BTNL8	2.90132	1.49179	4.31085	1.41758	9.05981	4.71544e-08	1.09211e-05	6.77581
RTL8C	2.86454	2.15263	3.57645	2.12223	5.73576	2.09893e-05	0.00235581	0.447508
EGLN3	2.8297	1.84458	3.81483	2.13093	6.72183	2.94859e-06	0.000439009	2.43734
HSPA2	2.82708	2.43222	3.22193	2.04201	6.05085	1.10551e-05	0.00132217	1.14445
SLC7A9	2.80218	1.45329	4.15108	1.71682	5.36579	4.52703e-05	0.00468468	-0.392885
DNAJC7	2.71391	1.88573	3.5421	2.33446	4.31041	0.000438802	0.0346084	-2.74172
MRPL10	2.70494	2.01955	3.39033	1.29796	7.32625	9.44655e-07	0.000158431	3.74313
MTMR6	2.68442	1.82463	3.54421	1.51375	30.3423	1.12082e-16	7.43358e-14	27.8117
AKIP1	2.67474	1.84043	3.50906	1.85886	4.89987	0.000121849	0.0115448	-1.37528
KHK	2.6651	2.09353	3.23667	1.82272	5.74585	2.0559e-05	0.0023254	0.450757
TMEM115	2.63319	1.60296	3.66342	1.2318	7.7031	4.76313e-07	8.91011e-05	4.38508
RNF216P1	2.56331	2.24336	2.88326	1.20205	7.97601	2.9353e-07	5.78769e-05	4.91763
CFB	2.53942	2.00728	3.07157	1.24567	20.8268	7.20367e-14	3.89292e-11	21.003
RMDN3	2.51749	1.69746	3.33752	1.31888	9.26757	3.37614e-08	7.94536e-06	7.16728
CNOT6	2.48571	1.97017	3.00126	1.6029	6.51786	4.37827e-06	0.000626308	1.98117
MGAM	2.45902	1.98913	2.92891	1.35937	10.0157	1.05632e-08	2.80231e-06	8.40889
AIG1	2.45731	2.02315	2.89146	1.28459	10.8624	3.05008e-09	9.46887e-07	9.68203
CYP4F2	2.37872	0.19741	4.56004	0.9673	61.2728	5.19097e-22	7.57414e-19	40.7878
SLC1A1	2.26235	1.96084	2.56386	1.67944	4.73082	0.000175461	0.0156962	-1.7285
APOBEC3F	2.22759	1.81686	2.63833	1.12585	10.6042	4.4203e-09	1.28993e-06	9.40834
SPON2	2.20398	1.58539	2.82257	1.09846	6.78302	2.62171e-06	0.000394365	2.66318
TIMP2	2.16959	0.832905	3.50628	2.48794	4.83765	0.000139307	0.0129467	-1.55943
MSL3	2.13224	-0.554298	4.81877	1.26122	4.54881	0.000260523	0.0223605	-2.19184
S1PR2	2.01407	0.973543	3.0546	0.957424	4.23453	0.000518368	0.0404465	-2.86336
TMEM18	2.00981	1.69562	2.32399	1.18072	6.29776	6.74999e-06	0.000887289	1.60594
AGPAT3	-2.00518	-3.49854	-0.511828	1.56184	-5.27093	5.52761e-05	0.00560093	-0.617563
CLN5	-2.0371	-2.68678	-1.38743	1.41609	-5.13329	7.3985e-05	0.00724507	-0.849913
FUS	-2.07876	-3.27468	-0.882831	1.9832	-5.43389	3.92499e-05	0.00414997	-0.251547
SLC25A13	-2.118	-2.30644	-1.92956	1.28009	-5.87535	1.57748e-05	0.00182674	0.775608
BCL7C	-2.17059	-2.87193	-1.46924	1.85511	-4.57869	0.000244112	0.0212015	-2.09657
PSMD14	-2.24646	-2.79622	-1.69671	3.18445	-4.47188	0.000308135	0.0261395	-2.32213
CCDC112	-2.27052	-3.75417	-0.786876	1.6244	-6.64083	3.44746e-06	0.000503019	2.35035
USP8	-2.31131	-2.81689	-1.80574	1.94998	-5.80649	1.81559e-05	0.00208592	0.550642
MCUR1	-2.33903	-3.15628	-1.52178	1.4432	-6.70337	3.05527e-06	0.000450298	2.42443
PMPCB	-2.3767	-3.24411	-1.5093	1.93467	-4.42275	0.000343063	0.0284411	-2.46299
VASP	-2.37914	-3.56233	-1.19595	3.08777	-4.41772	0.000346864	0.0285937	-2.44959
CELF1	-2.4523	-2.66881	-2.23578	1.25214	-26.6606	1.04898e-15	6.37737e-13	25.4824
HSPA1A	-2.55376	-3.44647	-1.66105	1.83214	-5.3175	5.01079e-05	0.00511276	-0.472268
GGT6	-2.57302	-3.68374	-1.4623	1.79913	-5.48985	3.49204e-05	0.00371915	-0.10016
ASNA1	-2.58084	-2.98438	-2.1773	1.15879	-38.7498	1.59063e-18	1.28938e-15	32.6778
SLC35A1	-2.58507	-2.98344	-2.18669	1.64943	-6.80351	2.52088e-06	0.000383442	2.67999
ODR4	-2.58535	-3.78142	-1.38927	1.48495	-6.32588	6.38449e-06	0.000854644	1.65514
SAFB2	-2.61244	-3.17461	-2.05026	1.53938	-8.74894	7.8491e-08	1.70935e-05	6.24057
CNOT2	-2.63261	-3.22955	-2.03566	1.57092	-15.4982	1.02231e-11	4.26188e-09	15.6162
KATNBL1	-2.6346	-3.62194	-1.64725	1.67937	-9.49242	2.36516e-08	5.75168e-06	7.52593
ANAPC15	-2.64674	-4.43045	-0.863026	2.2856	-4.43001	0.000337656	0.0281528	-2.44753
ZNF644	-2.65548	-4.07799	-1.23296	1.82532	-8.08005	2.4469e-07	4.89078e-05	4.97532
VPS4A	-2.71949	-2.95866	-2.48032	1.51343	-7.73521	4.49713e-07	8.63391e-05	4.47877
MED13L	-2.73598	-3.26777	-2.2042	2.25604	-10.7153	3.76464e-09	1.14437e-06	9.44117
PPIF	-2.7878	-5.02852	-0.547075	1.38858	-5.6149	2.69313e-05	0.00297693	0.167693
MRPL15	-2.83879	-3.1789	-2.49869	2.22593	-4.25385	0.000496814	0.0389732	-2.82876
TAF7	-2.84124	-3.35896	-2.32352	2.19816	-5.14522	7.21323e-05	0.00711137	-0.878768
LPCAT4	-2.8716	-3.29619	-2.44702	2.25221	-6.14192	9.20711e-06	0.00112892	1.21845
HMGCL	-2.89012	-4.17161	-1.60863	1.90635	-10.4426	5.59415e-09	1.60048e-06	9.08585
PSMA3-AS1	-2.90198	-5.37254	-0.431415	1.85887	-10.3924	6.02264e-09	1.68993e-06	8.95428
NXPE1	-2.90536	-3.61889	-2.19183	1.55987	-9.34201	2.99894e-08	7.17336e-06	7.25913
PUF60	-2.95719	-4.07861	-1.83577	1.66304	-11.4123	1.41452e-09	4.79984e-07	10.3956
ITFG1	-3.02895	-4.2403	-1.8176	1.85322	-13.9776	5.55055e-11	2.13127e-08	13.8505
CAMLG	-3.04534	-5.47268	-0.618	2.44626	-6.20182	8.16843e-06	0.00102746	1.38242
NRBF2	-3.15905	-4.50758	-1.81053	1.90335	-7.02433	1.65771e-06	0.000257315	3.05681
MRPS16	-3.23008	-3.54512	-2.91504	2.44998	-5.90886	1.47348e-05	0.00171997	0.743968
ISCU	-3.24173	-4.50214	-1.98131	3.3819	-7.57616	5.98611e-07	0.000107831	4.12512
PRR34-AS1	-3.28961	-3.57841	-3.00082	2.25552	-8.93164	5.80955e-08	1.32449e-05	6.49326
MRPL18	-3.41384	-3.80135	-3.02633	2.46517	-4.14559	0.00063039	0.0481572	-3.10405
ALG5	-3.50637	-3.90231	-3.11043	2.83145	-4.72829	0.000176423	0.0156962	-1.78886
ARL14	-3.74115	-5.03219	-2.45011	1.84073	-16.4684	3.73948e-12	1.65342e-09	16.8267
SSU72	-3.87306	-4.22051	-3.52561	2.616	-9.78816	1.4941e-08	3.78503e-06	7.97438
GABARAPL2	-4.22708	-5.1181	-3.33607	3.13382	-9.50094	2.33373e-08	5.75168e-06	7.44403
IDH3B	-4.42012	-7.35152	-1.48871	2.48694	-56.332	2.27238e-21	2.76303e-18	39.0738
VDAC3	-4.43485	-5.08713	-3.78257	2.38898	-37.338	3.03927e-18	2.334e-15	31.4937

## Sheet: ProximalVsStricture
Gene	logFC	CI.L	CI.R	AveExpr	t	P.Value	adj.P.Val	B
MS4A10	4.98176	4.33958	5.62393	2.56905	30.1063	5.83407e-16	1.4e-13	24.9537
SMIM24	4.6361	4.40957	4.86263	3.45507	7.37612	1.22532e-06	8.0421e-05	2.22259
RBP2	4.58895	4.23729	4.94062	4.16599	5.36574	5.50178e-05	0.0024211	-1.73496
MTTP	4.46798	4.25034	4.68563	3.04703	14.0393	1.17321e-10	1.5533e-08	11.9756
CCL15	4.30202	3.15669	5.44735	3.35752	5.49722	4.22042e-05	0.00192336	-1.43469
SI	4.01146	2.87361	5.14932	2.74867	7.79462	5.9434e-07	4.1871e-05	3.02648
SLC25A1	3.9289	2.59757	5.26024	2.57785	22.1193	8.78853e-14	1.68718e-11	19.6372
FAM3B	3.90943	3.35395	4.46491	2.34041	7.09866	2.00523e-06	0.00012368	1.7699
ZG16	3.85771	3.2481	4.46731	4.47725	8.96654	8.82749e-08	7.22675e-06	4.98156
GUCA2A	3.81768	1.06198	6.57338	3.84943	4.01688	0.000926749	0.0272142	-4.63851
SMIM22	3.80751	2.92948	4.68555	2.98429	5.85229	2.08506e-05	0.00104991	-0.741185
CHCHD5	3.73124	2.70814	4.75434	1.87956	20.2398	3.6683e-13	6.62797e-11	18.174
SLC15A1	3.6443	2.69518	4.59343	1.94045	9.15117	6.6369e-08	5.56992e-06	5.36599
DEFA6	3.63954	3.45434	3.82474	7.74282	3.93745	0.00109898	0.0311981	-4.80537
DPEP1	3.57619	1.51933	5.63304	1.96135	9.68439	2.97638e-08	2.62708e-06	6.16184
KLF5	3.57159	2.73012	4.41305	2.8179	6.40001	7.25973e-06	0.000406916	0.355404
KRT20	3.5555	2.26445	4.84655	4.18855	5.4143	4.98739e-05	0.00221377	-1.63312
GCG	3.53227	3.30774	3.7568	3.74916	6.02813	1.47951e-05	0.000775505	-0.358243
GIPC2	3.51433	2.70617	4.32249	3.25215	8.14778	3.28547e-07	2.39139e-05	3.61831
SDCBP2	3.47141	2.56134	4.38148	2.42123	5.23279	7.20897e-05	0.00306691	-2.0197
DNAJC19	3.46603	3.29883	3.63323	2.1601	5.77183	2.44284e-05	0.00119482	-0.876604
RBM34	3.45202	2.92981	3.97423	1.60526	14.5512	6.7419e-11	9.24483e-09	12.7167
HIST1H1D	3.43813	2.8254	4.05087	2.19518	4.61123	0.00026173	0.00915638	-3.31306
KCNJ13	3.43543	2.88097	3.98989	2.2145	7.40136	1.17221e-06	7.75986e-05	2.27089
SIVA1	3.43328	1.44998	5.41657	3.78903	5.7785	2.41088e-05	0.00118295	-0.884809
PXMP2	3.42964	2.30992	4.54936	2.44234	5.14763	8.58081e-05	0.00351424	-2.17574
FBP1	3.41045	1.67142	5.14949	2.35348	5.88699	1.94793e-05	0.000993897	-0.606454
UBALD2	3.39727	2.10732	4.68722	1.59963	7.07157	2.10519e-06	0.000129326	1.72785
KHK	3.33014	2.17648	4.4838	1.57568	15.1237	3.70029e-11	5.21368e-09	13.2749
ANPEP	3.32491	1.75063	4.8992	3.77545	5.52177	4.01753e-05	0.00185124	-1.38809
TMIGD1	3.3182	2.17162	4.46479	2.28528	5.66114	3.04162e-05	0.00144184	-1.07685
SPINK1	3.30391	2.64185	3.96598	5.2279	4.87068	0.000152053	0.00570961	-2.74014
SLC9A3R1	3.28787	2.50557	4.07018	2.39313	7.12597	1.90943e-06	0.000119208	1.76846
MRPS7	3.27246	2.71178	3.83314	2.90091	5.08968	9.66529e-05	0.00386561	-2.28525
GBA3	3.26892	2.5452	3.99264	1.94755	7.03401	2.25243e-06	0.00013782	1.61873
CLRN3	3.26309	2.80586	3.72031	2.64919	4.887	0.000146979	0.00554621	-2.76725
TSPAN8	3.25691	1.5087	5.00511	4.68959	4.18526	0.000646288	0.0199311	-4.26645
MEP1A	3.24408	1.6788	4.80935	2.16005	4.24799	0.00056529	0.017754	-4.11239
HCFC1R1	3.22878	2.44846	4.0091	2.70815	4.46632	0.000355416	0.0120496	-3.63649
FABP1	3.22563	2.23565	4.2156	7.65981	5.34151	5.77866e-05	0.00252127	-1.79844
DEFA5	3.22434	1.2711	5.17759	7.84569	5.15613	8.43246e-05	0.00346272	-2.15826
AHSA1	3.22269	1.71794	4.72744	3.15498	3.80128	0.00147257	0.0392953	-5.06072
TM6SF2	3.17644	2.84625	3.50664	1.92211	6.93968	2.67158e-06	0.000160902	1.42887
GCNT3	3.17266	0.175984	6.16934	2.23338	6.19561	1.07117e-05	0.000575213	-0.0287805
FAM3D	3.13848	2.87776	3.39919	2.08771	4.64128	0.000245698	0.00867454	-3.30231
LGALS4	3.10755	2.69207	3.52304	4.71498	5.21745	7.43833e-05	0.00314705	-2.03865
CLDN4	3.09145	2.02121	4.1617	3.10279	4.99363	0.000117825	0.00453523	-2.5394
REG4	3.06883	2.07474	4.06292	4.73178	4.35519	0.000449918	0.0147018	-3.84136
EPCAM	3.04987	1.41574	4.684	5.22039	7.87025	5.22778e-07	3.71705e-05	3.18335
MEP1B	3.03887	2.58249	3.49525	2.43762	5.06591	0.000101499	0.00400726	-2.34025
PBLD	3.03642	2.82685	3.24598	1.95443	5.053	0.000104234	0.00407336	-2.33142
SLC5A1	3.01097	2.735	3.28695	2.64655	4.77487	0.000185681	0.00683859	-2.99476
PHF6	2.99137	1.129	4.85375	1.77867	7.66287	7.44505e-07	5.1274e-05	2.79858
SLC6A19	2.96023	2.32881	3.59165	1.50298	32.5629	1.61254e-16	4.2699e-14	26.4409
DMBT1	2.93788	2.45377	3.42199	2.55668	6.86136	3.08106e-06	0.000181299	1.26787
STMN2	2.91482	1.69477	4.13487	1.62965	5.88271	1.96434e-05	0.000995654	-0.650332
HADHA	2.89795	2.2334	3.56249	2.87563	4.30331	0.000502428	0.0160089	-4.02681
APOB	2.89745	1.285	4.50989	2.95228	4.37389	0.000432393	0.0143427	-3.82851
FUCA2	2.89436	1.98957	3.79915	2.17338	5.89375	1.92231e-05	0.000984095	-0.623175
APOA4	2.88715	2.45627	3.31803	4.35177	4.06768	0.000831144	0.0246423	-4.47859
CDHR5	2.88117	2.31499	3.44735	2.43107	4.80626	0.000173897	0.00646662	-2.91898
DECR1	2.87354	2.594	3.15309	2.68815	3.85599	0.00130915	0.0356489	-4.98789
SLC7A9	2.84683	2.33733	3.35633	1.72537	4.35555	0.000449577	0.0147018	-3.8841
CLCA1	2.84564	0.618547	5.07273	5.43775	5.81977	2.22266e-05	0.00109761	-0.756185
BTNL8	2.82141	0.73537	4.90744	1.58851	6.77972	3.5781e-06	0.000208945	1.12918
PLS1	2.82133	2.08906	3.55361	3.25991	5.69768	2.8288e-05	0.00135765	-1.04168
ACSL5	2.80755	0.667638	4.94747	3.04142	6.73707	3.87023e-06	0.000225148	1.05418
FAM151A	2.80564	1.41206	4.19923	1.12	30.7403	4.14693e-16	1.04408e-13	25.9027
CXADR	2.80172	1.92111	3.68233	1.67702	8.78231	1.1781e-07	9.13802e-06	4.67804
CUL4A	2.74546	2.12433	3.36659	1.40473	17.9338	2.53017e-12	4.27015e-10	16.0848
NUSAP1	2.68699	1.11446	4.25952	2.17964	4.44474	0.00037204	0.0125854	-3.67574
PLEKHJ1	2.68525	2.07033	3.30016	2.65948	4.15822	0.000684725	0.0208238	-4.32853
PEX16	2.66962	2.18902	3.15022	1.73078	5.5593	3.72656e-05	0.00173432	-1.29216
CPS1	2.66945	-0.180064	5.51897	1.53829	7.63462	7.81582e-07	5.3113e-05	2.71604
MBOAT1	2.65377	1.42557	3.88197	1.53648	7.2427	1.55078e-06	9.80118e-05	2.01061
MUC2	2.65131	0.863548	4.43908	2.983	5.19559	7.77806e-05	0.0032521	-2.10219
SLC1A1	2.62216	2.12859	3.11573	1.36834	7.40274	1.16938e-06	7.75986e-05	2.35508
CAMK2N1	2.61341	1.872	3.35482	2.7078	3.90171	0.00118666	0.0331963	-4.88712
LSM5	2.59285	1.4076	3.77811	2.23726	4.32313	0.000481669	0.015523	-3.92513
DPH3	2.56782	0.513896	4.62175	2.31239	3.87523	0.00125613	0.0346973	-4.90227
ALKBH5	2.54264	2.19954	2.88575	2.36077	6.39339	7.35107e-06	0.000410296	0.410171
PTBP2	2.53807	1.70088	3.37527	2.01161	4.50117	0.000330156	0.0113435	-3.53567
TMC5	2.53331	0.879504	4.18711	1.93459	5.60649	3.3913e-05	0.00160257	-1.19839
IFT172	2.5278	2.15844	2.89716	1.70809	5.5373	3.89433e-05	0.00180692	-1.32496
RMDN3	2.52642	1.52868	3.52417	1.42256	7.70963	6.87123e-07	4.75353e-05	2.88522
VDR	2.50196	-0.0309744	5.03489	1.23135	10.8075	6.07094e-09	6.09395e-07	7.86525
TMED3	2.49044	1.26446	3.71641	1.29991	10.1775	1.45755e-08	1.3485e-06	6.91956
CES2	2.48579	1.82339	3.14818	3.95296	4.76747	0.000188574	0.00692054	-2.97435
RNF128	2.4498	1.00251	3.89709	1.49393	5.45454	4.59864e-05	0.00208336	-1.49046
SERPINA1	2.44057	1.26192	3.61922	3.57009	5.19632	7.76653e-05	0.0032521	-2.05987
TFF3	2.4392	1.12677	3.75162	6.528	3.99235	0.000976809	0.028392	-4.68968
FAM83B	2.42448	0.0104567	4.8385	1.25972	8.87308	1.02144e-07	8.17042e-06	4.85739
FAM35A	2.4198	1.65071	3.1889	1.18453	16.0811	1.41624e-11	2.15353e-09	14.3069
DSP	2.3627	1.47523	3.25018	2.12059	4.0922	0.000788619	0.0236094	-4.47384
PIGR	2.35592	1.90656	2.80527	6.65756	5.00796	0.000114389	0.00441402	-2.46691
REG1A	2.33598	2.08229	2.58967	7.51396	3.76115	0.0016053	0.0422885	-5.13994
CHGA	2.33043	0.841448	3.81941	2.06099	3.95893	0.00104945	0.0300139	-4.69803
ZFAND6	2.32659	1.98263	2.67056	1.73214	4.47728	0.00034727	0.0118256	-3.61191
ACE2	2.30158	0.576951	4.02621	1.81191	5.45106	4.63102e-05	0.00209054	-1.53533
DLD	2.30041	1.69912	2.9017	1.59606	6.90086	2.86694e-06	0.000171325	1.38306
VIL1	2.28086	1.69728	2.86444	1.61753	3.90182	0.00118636	0.0331963	-4.86033
SLC39A4	2.27809	1.52212	3.03406	2.0255	3.84762	0.00133292	0.0361039	-4.93982
NPY6R	2.2687	1.857	2.68041	1.14404	4.79753	0.000177094	0.00656004	-2.89381
HNF4G	2.24351	-0.940634	5.42765	1.48402	4.30496	0.000500668	0.0159947	-3.9913
MIA2	2.21621	1.42398	3.00844	1.81552	3.99093	0.000979802	0.0283921	-4.68904
ADTRP	2.21436	1.35635	3.07238	1.2338	11.3661	2.88376e-09	3.07561e-07	8.71804
NVL	2.21152	2.10733	2.31571	1.15243	5.13985	8.71876e-05	0.00356124	-2.14651
AMN	2.19596	0.83111	3.56081	2.44263	3.94289	0.00108622	0.0309503	-4.76891
GTF2I	2.19596	-0.616338	5.00826	1.66783	5.4212	4.9184e-05	0.00218947	-1.54988
ZNF585A	2.19073	0.790906	3.59055	1.4624	5.24633	7.0126e-05	0.00299423	-1.93209
SLC22A5	2.18593	-0.222694	4.59455	2.207	5.36103	5.55459e-05	0.00243041	-1.7052
SSRP1	2.18441	1.82296	2.54585	2.56991	4.25168	0.000560858	0.0176509	-4.07742
GALNT3	2.17852	1.97688	2.38017	1.76504	4.37255	0.000433631	0.0143528	-3.82462
MYO1E	2.16388	0.363847	3.9639	1.1469	4.66309	0.000234688	0.0083822	-3.184
HOOK1	2.15041	1.41794	2.88289	1.50384	5.20188	7.6787e-05	0.00323095	-2.05782
MGAM	2.14739	1.78318	2.5116	1.29003	4.64382	0.000244387	0.00864816	-3.25197
LMO7	2.13001	1.61968	2.64035	1.8013	4.65742	0.000237502	0.0084583	-3.23138
ELF3	2.12343	1.15702	3.08985	2.20883	5.30775	6.18849e-05	0.00268483	-1.81893
TMEM115	2.1017	-0.224175	4.42757	1.85255	3.8695	0.0012717	0.0350013	-4.89996
MGAT4A	2.08307	1.48077	2.68537	1.75143	6.52332	5.75699e-06	0.000328684	0.657989
GK	2.07593	1.65421	2.49764	1.29373	5.19469	7.79249e-05	0.0032521	-2.08118
KRT18	2.07592	0.869005	3.28283	4.78694	5.21423	7.48742e-05	0.00315912	-1.9916
TOP2A	2.0756	0.345744	3.80546	1.31168	20.2978	3.50386e-13	6.48341e-11	18.2473
TMEM236	2.04965	1.57786	2.52145	1.00909	6.48265	6.21328e-06	0.000350822	0.598028
RETSAT	2.04342	1.23526	2.85159	1.72403	3.91088	0.0011635	0.0327273	-4.80734
MTMR6	2.01186	1.52444	2.49927	1.80993	3.95476	0.00105889	0.0302276	-4.72349
C16orf72	-2.0163	-3.26893	-0.763669	1.72999	-5.58517	3.53871e-05	0.00165694	-1.20204
CNP	-2.02212	-2.17704	-1.86719	1.44672	-4.20562	0.000618786	0.0191599	-4.15254
CWC27	-2.02338	-5.30535	1.25858	1.17632	-15.505	2.50857e-11	3.6692e-09	13.7551
WASHC2A	-2.03406	-2.44856	-1.61956	0.95716	-18.2052	1.99286e-12	3.4007e-10	16.5712
EMCN	-2.04242	-2.55025	-1.53458	0.900795	-4.42023	0.000391886	0.0131986	-3.70762
PECAM1	-2.05412	-3.06943	-1.0388	1.88706	-3.67923	0.0019147	0.0490918	-5.36041
RERE	-2.06356	-4.88857	0.761458	1.13903	-12.7825	4.93423e-10	5.96692e-08	10.5627
C7orf50	-2.06441	-2.65729	-1.47153	1.37185	-6.79301	3.4918e-06	0.000204683	1.20521
SAMD8	-2.08483	-4.02918	-0.140475	1.15943	-7.35554	1.27047e-06	8.26772e-05	2.34464
EHD2	-2.08948	-3.79188	-0.387088	1.72788	-3.81615	0.00142625	0.0382942	-5.04311
C1orf162	-2.09925	-2.24145	-1.95705	1.06963	-25.0459	1.17454e-14	2.47105e-12	22.0289
TRIM13	-2.10133	-2.71761	-1.48505	1.88612	-4.58964	0.000273912	0.00953909	-3.37231
WIPF1	-2.10762	-2.63185	-1.58339	1.53557	-8.79286	1.15866e-07	9.03282e-06	4.811
GNLY	-2.11371	-3.34157	-0.885849	1.11895	-8.99657	8.42503e-08	6.95654e-06	5.63431
BTF3L4	-2.11728	-2.71807	-1.51649	1.74414	-5.88294	1.96345e-05	0.000995654	-0.648079
TMEM101	-2.12461	-3.60394	-0.645278	1.2278	-6.61917	4.81427e-06	0.00027692	0.949057
C3orf58	-2.12484	-4.53495	0.285267	1.43594	-5.44353	4.70181e-05	0.00210526	-1.50919
MRPS30-DT	-2.13029	-3.12277	-1.13781	1.09897	-4.07553	0.000817271	0.0242779	-4.38723
ROBO1	-2.1418	-2.45863	-1.82497	1.38635	-7.37282	1.23244e-06	8.0544e-05	2.25689
VIRMA	-2.14605	-3.78829	-0.50382	1.44777	-4.65658	0.000237921	0.0084583	-3.19943
NSF	-2.15279	-3.4409	-0.864674	1.16855	-15.8014	1.86505e-11	2.78091e-09	14.1514
KIN	-2.15402	-3.12631	-1.18174	1.2476	-12.3743	8.06877e-10	9.38789e-08	10.1809
KLHL5	-2.16952	-4.53637	0.197331	1.79703	-5.82317	2.20786e-05	0.00109382	-0.789809
HMGXB4	-2.16996	-3.26529	-1.07464	1.49106	-8.01995	4.06417e-07	2.9304e-05	3.50195
PTPN18	-2.17595	-3.18425	-1.16765	1.24097	-13.0691	3.52015e-10	4.29067e-08	10.9868
TYMP	-2.18122	-3.13345	-1.22898	1.34115	-8.38499	2.22616e-07	1.66777e-05	4.1584
FAM198B	-2.18319	-2.8857	-1.48069	1.68025	-3.85459	0.0013131	0.0356931	-4.9305
ITGAV	-2.18698	-2.43107	-1.9429	1.43268	-5.84509	2.11475e-05	0.00106138	-0.657424
SLIT2	-2.20504	-4.21016	-0.199925	2.05292	-4.39099	0.000416977	0.0138914	-3.80053
HCLS1	-2.21296	-3.02835	-1.39756	1.35017	-8.35871	2.32344e-07	1.7322e-05	4.11422
MEX3D	-2.21399	-2.89739	-1.53059	1.22331	-7.55305	8.99873e-07	6.06151e-05	2.66294
FBXO5	-2.21515	-3.85956	-0.570752	0.87378	-26.1472	5.83303e-15	1.24422e-12	22.9505
ENOX2	-2.21885	-2.21958	-2.21811	1.35157	-5.42732	4.858e-05	0.00216887	-1.56364
CXCL12	-2.22071	-2.68295	-1.75847	2.76707	-4.42382	0.000388912	0.0131273	-3.74351
FGF2	-2.23185	-5.41467	0.950973	1.17766	-8.43202	2.06253e-07	1.56041e-05	4.13288
BRD9	-2.24506	-3.0993	-1.39083	1.35985	-17.6933	3.13459e-12	5.17645e-10	15.9413
C1QC	-2.25357	-2.74531	-1.76183	3.84004	-4.3047	0.000500941	0.0159947	-4.00406
SPARC	-2.26614	-3.0401	-1.49219	4.21243	-5.40802	5.05101e-05	0.00223554	-1.59937
CETN3	-2.26709	-3.76628	-0.767906	1.392	-10.7748	6.34759e-09	6.33028e-07	8.01905
AKAP11	-2.2678	-3.74179	-0.793816	1.86718	-3.88203	0.0012379	0.0343791	-4.93338
PUF60	-2.26921	-4.29284	-0.245571	1.35846	-5.66112	3.04177e-05	0.00144184	-1.06477
MPPE1	-2.27058	-3.00622	-1.53495	1.45057	-7.85837	5.33386e-07	3.775e-05	3.26552
BMS1	-2.27755	-3.47437	-1.08073	1.40518	-10.2262	1.36014e-08	1.266e-06	7.14479
RPS6KB1	-2.28956	-3.24175	-1.33738	0.973952	-46.0067	5.41703e-19	1.6639e-16	32.8921
PRR14L	-2.2915	-2.37838	-2.20462	1.24281	-24.6424	1.52916e-14	3.13132e-12	21.658
PODN	-2.30279	-2.57231	-2.03326	1.43297	-13.8208	1.49411e-10	1.91221e-08	11.9268
TNFAIP8	-2.30813	-3.21727	-1.39899	1.67499	-4.07884	0.000811499	0.0241571	-4.43968
PHKB	-2.30849	-4.22002	-0.396965	1.39032	-8.855	1.05079e-07	8.36166e-06	4.88147
ERO1A	-2.31319	-3.01959	-1.6068	1.1307	-11.5546	2.25762e-09	2.45905e-07	8.9826
ST20-MTHFS	-2.31725	-3.53694	-1.09757	2.12938	-3.71989	0.0017543	0.0458515	-5.2276
PAICS	-2.32449	-2.9077	-1.74128	1.27377	-6.19775	1.06678e-05	0.000574863	0.0926191
RARA	-2.32459	-3.29957	-1.34961	1.15427	-12.2321	9.60666e-10	1.10932e-07	9.84092
DUSP10	-2.3308	-3.68723	-0.974367	1.055	-17.1338	5.2145e-12	8.42993e-10	15.5088
KBTBD2	-2.33872	-3.96499	-0.712445	0.988085	-41.743	2.70149e-18	8.13518e-16	31.2479
KAT6B	-2.34303	-4.7163	0.0302515	1.81831	-5.02348	0.00011078	0.00428554	-2.41662
MYCT1	-2.34606	-2.88476	-1.80736	1.11954	-13.1821	3.08674e-10	3.85416e-08	11.0176
MMRN1	-2.35087	-3.12623	-1.5755	0.890227	-10.7003	7.02709e-09	6.87402e-07	7.99654
GBP4	-2.36076	-2.94207	-1.77945	1.45047	-4.68164	0.000225723	0.00815682	-3.15794
LMO3	-2.39619	-2.84125	-1.95113	1.31215	-15.2772	3.16103e-11	4.55379e-09	13.6358
LGI4	-2.4011	-2.85627	-1.94593	1.74237	-4.91705	0.000138085	0.0052623	-2.7104
CUL5	-2.4195	-2.76567	-2.07334	2.01313	-4.74065	0.00019946	0.00729358	-3.01912
TK2	-2.42269	-4.61402	-0.231359	1.21675	-5.87459	1.99586e-05	0.0010083	-0.677316
DNTTIP2	-2.42361	-3.29995	-1.54726	1.7055	-5.71698	2.72262e-05	0.00131078	-0.878169
PDCD7	-2.42495	-2.69002	-2.15988	0.958079	-30.6529	4.34513e-16	1.07633e-13	26.327
FBN1	-2.4375	-4.3908	-0.484193	2.07613	-3.80811	0.00145109	0.0388934	-5.07848
PRKACB	-2.44922	-5.40029	0.501849	1.74874	-6.1733	1.11801e-05	0.000598273	-0.024842
RGCC	-2.45705	-5.386	0.471901	1.42096	-5.0379	0.000107531	0.00418091	-2.35155
STEAP2	-2.46537	-3.80948	-1.12127	1.80267	-7.32135	1.34932e-06	8.74382e-05	2.10777
GUCY1B1	-2.4716	-4.54831	-0.394892	1.58545	-5.67738	2.94505e-05	0.00140668	-1.04685
MAP3K20	-2.47701	-4.76719	-0.186837	2.15819	-5.30467	6.22739e-05	0.00268652	-1.88456
HSPH1	-2.47734	-5.17673	0.222046	1.63856	-5.36972	5.45768e-05	0.00240859	-1.65735
IGF1	-2.49048	-3.26526	-1.7157	2.23023	-4.23894	0.000576304	0.0179896	-4.16413
JRKL	-2.49511	-5.72235	0.732126	1.29974	-8.84448	1.0683e-07	8.45716e-06	4.93834
AP2A2	-2.49956	-2.94049	-2.05864	1.98214	-4.13234	0.000723701	0.0219223	-4.37969
RAB34	-2.50263	-2.93754	-2.06771	1.50236	-5.83445	2.15942e-05	0.00108027	-0.668598
CPE	-2.50789	-3.11467	-1.9011	1.74261	-5.48197	4.35172e-05	0.00197733	-1.46229
LPAR1	-2.52031	-5.00358	-0.0370459	1.35188	-11.4138	2.70953e-09	2.91e-07	8.88298
PRKD3	-2.52091	-4.38507	-0.656749	1.52784	-11.0599	4.32106e-09	4.39489e-07	8.26314
SERPINE1	-2.52272	-3.28692	-1.75852	1.18596	-13.1368	3.25333e-10	4.02941e-08	11.0857
EPN2	-2.52356	-2.70409	-2.34303	1.60726	-5.25018	6.95772e-05	0.00298482	-1.94086
CAMSAP2	-2.5261	-3.06249	-1.9897	0.989198	-57.3146	1.42367e-20	5.60636e-18	36.5008
KLHL9	-2.52699	-2.89792	-2.15606	1.3853	-11.9468	1.37015e-09	1.52484e-07	9.48828
CCR7	-2.53964	-3.79648	-1.28279	1.40748	-4.26394	0.00054639	0.017302	-4.05157
FAM210B	-2.5465	-3.00311	-2.0899	1.44192	-10.3101	1.20808e-08	1.14529e-06	7.13154
RASSF2	-2.55269	-4.64906	-0.456329	1.68127	-8.89105	9.93099e-08	7.98535e-06	4.88951
DAB2	-2.55297	-4.64198	-0.463963	2.64712	-4.24114	0.000573605	0.0179784	-4.1428
TIGIT	-2.55944	-4.59707	-0.52182	1.48525	-6.05093	1.41553e-05	0.000749648	-0.260904
EPAS1	-2.55949	-2.99693	-2.12205	2.13193	-3.99181	0.000977952	0.028392	-4.66645
SMIM30	-2.57987	-3.67796	-1.48179	1.93179	-7.63481	7.81329e-07	5.3113e-05	2.88957
GMCL1	-2.58598	-4.45375	-0.718205	1.70183	-10.358	1.12942e-08	1.07736e-06	7.28104
FCGR3A	-2.5926	-2.95351	-2.23169	1.73897	-4.61374	0.000260355	0.00912907	-3.27113
FAM136A	-2.60116	-3.1979	-2.00442	1.77116	-5.10746	9.31827e-05	0.00373655	-2.17594
RBM7	-2.60613	-3.56016	-1.65211	1.69279	-7.18935	1.70509e-06	0.000107323	1.96842
MXRA5	-2.62423	-4.8089	-0.439558	1.42824	-10.2899	1.24312e-08	1.16413e-06	7.07123
TBC1D9	-2.62565	-3.00007	-2.25123	1.44073	-9.70878	2.87135e-08	2.56385e-06	6.22222
MRPL30	-2.63115	-3.54522	-1.71708	1.57246	-13.9159	1.34425e-10	1.73488e-08	12.1281
AKAP2	-2.64837	-3.94351	-1.35323	2.7366	-5.79685	2.32523e-05	0.00114458	-0.85041
EDNRB	-2.65397	-3.63919	-1.66876	1.56167	-7.73846	6.54059e-07	4.56592e-05	2.89428
MRC1	-2.65508	-3.17414	-2.13601	2.59167	-6.02386	1.49179e-05	0.000779283	-0.375925
RAB8B	-2.66411	-4.85758	-0.470641	1.65362	-7.72256	6.72085e-07	4.67054e-05	2.84248
TERF2IP	-2.67521	-3.6123	-1.73811	2.35583	-3.67468	0.00193354	0.0494098	-5.36408
COPS2	-2.67936	-2.7883	-2.57042	2.50826	-4.00044	0.000960012	0.0280302	-4.6488
RPP25L	-2.6918	-3.43039	-1.95322	1.55891	-20.6138	2.73416e-13	5.12089e-11	18.7241
ARHGAP15	-2.69645	-3.79279	-1.60011	1.21536	-8.91668	9.54097e-08	7.71212e-06	5.15579
SERPINE2	-2.72271	-4.13205	-1.31336	1.66747	-15.2622	3.20977e-11	4.5644e-09	13.4234
FBXL3	-2.73527	-3.56979	-1.90075	1.4847	-11.2639	3.29725e-09	3.46843e-07	8.57355
ANXA1	-2.74808	-4.75395	-0.742217	3.67792	-3.71388	0.00177716	0.0463389	-5.28217
CD101	-2.75378	-3.40699	-2.10056	1.81413	-8.04757	3.88098e-07	2.81151e-05	3.41555
RMDN2	-2.75561	-3.28344	-2.22778	1.51502	-8.70431	1.33284e-07	1.02349e-05	4.68293
CHMP4A	-2.77303	-2.77487	-2.77118	3.65629	-3.93026	0.00111607	0.0315664	-4.77781
LAMC1	-2.78457	-3.5833	-1.98585	2.16938	-4.67668	0.000228083	0.00818435	-3.21201
MEIS1	-2.78808	-2.79167	-2.78449	1.61097	-10.5421	8.73763e-09	8.4446e-07	7.45126
MRPL42	-2.8073	-4.39692	-1.21769	2.15164	-4.36069	0.000444689	0.0146351	-3.845
LGMN	-2.80745	-4.61466	-1.00024	2.44767	-4.16552	0.000674134	0.0205424	-4.27851
CD84	-2.84635	-5.25424	-0.438471	1.18335	-17.7379	3.01201e-12	5.02809e-10	16.0334
ZNF593	-2.87374	-3.50023	-2.24724	2.33324	-4.47993	0.000345325	0.0117855	-3.55674
HYAL2	-2.88895	-5.29961	-0.478297	1.98915	-5.18255	7.98835e-05	0.00331581	-2.08966
IGFBP6	-2.89336	-3.34615	-2.44057	3.49971	-3.80359	0.00146529	0.0392054	-5.06466
ABCF1	-2.91723	-3.53293	-2.30154	2.12761	-9.27785	5.46966e-08	4.64105e-06	5.51383
TERF1	-2.9202	-3.94483	-1.89557	1.53747	-12.3757	8.05494e-10	9.38789e-08	10.1745
RPF2	-2.92309	-3.32987	-2.51632	1.48724	-13.8087	1.51436e-10	1.92211e-08	11.9112
IPO11-LRRC70	-2.9554	-4.92811	-0.982693	1.91502	-5.44991	4.64171e-05	0.00209054	-1.49291
BTN3A2	-2.97084	-3.8459	-2.09578	1.64966	-17.0861	5.44933e-12	8.71779e-10	15.4115
PHLDA1	-3.00371	-3.41462	-2.5928	1.56357	-16.014	1.5124e-11	2.2772e-09	14.1948
PPP1R21	-3.00932	-3.45767	-2.56096	1.82805	-7.2682	1.48223e-06	9.44567e-05	2.05504
PLPP1	-3.02084	-3.48254	-2.55913	3.54233	-3.70769	0.00180097	0.0468008	-5.31166
GREM1	-3.02438	-3.68607	-2.36269	3.49226	-4.31389	0.00049124	0.0157505	-3.99814
LINC01279	-3.02674	-3.86803	-2.18545	2.17477	-10.4472	9.96907e-09	9.56906e-07	7.29494
VWF	-3.08013	-5.15737	-1.00289	1.63728	-19.6736	5.77991e-13	1.03218e-10	17.5674
RNF122	-3.11507	-4.06234	-2.16779	1.88938	-7.29202	1.42106e-06	9.09359e-05	2.04787
S1PR1	-3.12472	-4.02418	-2.22526	1.4134	-16.6865	7.91744e-12	1.21596e-09	15.131
ITPA	-3.15864	-4.85993	-1.45735	1.91878	-19.542	6.43559e-13	1.13607e-10	17.8614
C2orf74	-3.17153	-3.85943	-2.48362	1.56418	-26.2396	5.50745e-15	1.19132e-12	22.8227
SERPING1	-3.19531	-3.99422	-2.3964	3.89301	-4.38846	0.000419218	0.0139358	-3.81376
SERPINB9	-3.21393	-5.07119	-1.35666	1.69613	-9.58167	3.46503e-08	3.04091e-06	6.11171
CSRP2	-3.25688	-3.90356	-2.61019	2.52048	-4.39605	0.000412516	0.0138027	-3.77324
APOBEC3C	-3.31233	-5.36661	-1.25804	1.97306	-6.92127	2.76243e-06	0.000165724	1.46444
SPOPL	-3.33042	-3.93724	-2.72359	1.22521	-14.4767	7.30034e-11	9.922e-09	12.5329
FN3KRP	-3.33181	-6.0102	-0.653424	1.85428	-12.1423	1.07354e-09	1.22129e-07	9.87666
HSPA1A	-3.33431	-3.7958	-2.87281	1.91943	-10.5417	8.74262e-09	8.4446e-07	7.51567
VCAM1	-3.34537	-5.05627	-1.63446	1.12701	-21.6115	1.2781e-13	2.42333e-11	19.3411
MRPL50	-3.36973	-6.26286	-0.476596	2.71338	-5.08115	9.83629e-05	0.00390506	-2.25057
LOC283788	-3.42011	-6.5585	-0.281711	1.61536	-14.1189	1.07522e-10	1.43593e-08	12.0694
FCHSD2	-3.45897	-4.82431	-2.09363	1.81834	-16.7131	7.72106e-12	1.21e-09	15.009
CNOT10	-3.46136	-4.13701	-2.78571	1.34888	-33.635	9.4729e-17	2.64518e-14	26.9931
AEBP1	-3.47093	-4.79815	-2.14372	1.55235	-29.2509	9.35066e-16	2.17587e-13	24.7726
COL1A1	-3.47422	-5.02251	-1.92593	3.58037	-5.90048	1.89716e-05	0.00097447	-0.644603
GGTA1P	-3.49196	-4.32053	-2.66339	1.61802	-9.78748	2.5582e-08	2.29759e-06	6.4314
IFIT2	-3.5107	-6.05436	-0.967039	1.36086	-37.2597	1.7591e-17	5.09742e-15	28.899
FRG1HP	-3.51403	-4.89934	-2.12872	1.73251	-8.22533	2.89063e-07	2.11402e-05	3.78544
NDN	-3.52111	-4.59945	-2.44277	1.869	-6.96173	2.56681e-06	0.000155201	1.52198
FXYD6	-3.56205	-4.16881	-2.9553	2.05397	-14.6648	5.97549e-11	8.26771e-09	12.8147
ARMCX3	-3.60259	-5.5475	-1.65768	1.34333	-40.5014	4.4465e-18	1.31326e-15	30.3032
CRIP2	-3.62435	-3.968	-3.28071	2.31992	-10.2903	1.24237e-08	1.16413e-06	7.06443
SRM	-3.64783	-5.27057	-2.0251	1.84303	-12.2151	9.81012e-10	1.12436e-07	9.88736
HSPB11	-3.65241	-4.72898	-2.57584	2.66372	-5.58854	3.515e-05	0.00165087	-1.26491
DEPP1	-3.69227	-4.9548	-2.42975	3.09205	-6.2797	9.12139e-06	0.000500308	0.1319
NFU1	-3.73864	-4.76647	-2.71082	2.11488	-11.3602	2.90575e-09	3.07769e-07	8.74719
SSU72	-3.76876	-5.01907	-2.51846	2.65609	-6.28106	9.09767e-06	0.000500308	0.186333
SERPINF1	-3.77093	-3.89619	-3.64568	2.2617	-6.39178	7.37346e-06	0.000410296	0.406342
SOD3	-3.77389	-5.74584	-1.80193	1.96014	-11.4469	2.59522e-09	2.80685e-07	8.82504
TAF7	-3.79439	-6.07637	-1.51241	2.72721	-8.81209	1.1241e-07	8.85332e-06	4.69794
TIMM17A	-3.8696	-4.63116	-3.10804	1.71111	-17.3073	4.4459e-12	7.26384e-10	15.6775
LHFPL6	-3.88129	-4.49923	-3.26334	2.4902	-6.87466	3.00721e-06	0.000177633	1.32043
PSMA3-AS1	-3.88165	-5.15726	-2.60604	2.06415	-14.2894	8.93144e-11	1.20324e-08	12.2971
CLDN5	-3.90254	-5.6586	-2.14647	2.40511	-12.41	7.72531e-10	9.12656e-08	9.97918
EXOSC5	-3.91037	-4.79612	-3.02462	2.16179	-5.71716	2.72166e-05	0.00131078	-0.943689
EBNA1BP2	-3.94121	-4.82919	-3.05322	2.33675	-7.78086	6.08422e-07	4.26673e-05	2.99632
OMA1	-3.9869	-6.20093	-1.77287	1.79447	-13.9342	1.31738e-10	1.7146e-08	11.9537
GYPC	-3.9883	-5.35801	-2.61858	2.9599	-8.31677	2.48803e-07	1.84595e-05	3.91192
CTSK	-4.00779	-4.83781	-3.17776	2.23139	-20.2711	3.57852e-13	6.54273e-11	18.1417
CCDC85B	-4.03657	-5.41833	-2.65481	2.53084	-11.167	3.74755e-09	3.88884e-07	8.3483
FAM241A	-4.06702	-5.34086	-2.79318	1.44805	-28.6466	1.31542e-15	2.92786e-13	24.7288
VDAC3	-4.56319	-5.66498	-3.46139	2.55454	-29.6483	7.49814e-16	1.77164e-13	24.7898
CINP	-4.75504	-7.69333	-1.81675	2.22636	-14.0289	1.18667e-10	1.55768e-08	12.0343
CCL2	-4.85283	-6.50652	-3.19914	4.39444	-4.12615	0.000733346	0.0221272	-4.41024
LY96	-5.31193	-6.5069	-4.11696	2.95678	-48.0019	2.6842e-19	8.41304e-17	33.1409

## Sheet: DistalVsStricture
Gene	logFC	CI.L	CI.R	AveExpr	t	P.Value	adj.P.Val	B
SNORA12	5.35805	4.42242	6.29368	3.03075	17.1184	2.01952e-12	5.42485e-10	17.5844
CINP	4.89416	4.04593	5.74238	2.07596	17.6296	1.2054e-12	3.54343e-10	18.1375
DDIT3	4.73208	2.58287	6.88128	1.73738	45.6086	9.29577e-20	9.65521e-17	35.5129
GREM1	4.58606	4.11178	5.06035	2.90301	9.99459	1.13523e-08	1.44975e-06	8.41696
CCDC85B	4.50393	3.85058	5.15727	1.9271	38.1432	2.11228e-18	1.72102e-15	32.1424
LY96	4.36252	2.16444	6.56061	3.16246	6.26849	7.29134e-06	0.000496066	1.67777
DEPP1	4.35964	3.06751	5.65177	2.42881	8.99325	5.43919e-08	5.92605e-06	6.77135
TM2D1	4.06668	1.62519	6.50817	1.79977	38.8957	1.5022e-18	1.46277e-15	32.661
CSRP2	3.98956	3.16754	4.81157	2.32093	8.9586	5.75422e-08	6.22575e-06	6.79884
TCEAL3	3.93162	3.53629	4.32695	3.04701	5.98291	1.29034e-05	0.000823915	1.09921
LHFPL6	3.84524	3.42488	4.2656	2.24351	6.69984	3.14315e-06	0.000240051	2.58516
CALHM6	3.80946	2.65343	4.96549	1.71299	10.7995	3.34605e-09	4.73922e-07	10.14
NDN	3.72295	2.80011	4.64578	1.45719	7.98297	2.98488e-07	2.94332e-05	5.05553
CCL2	3.67179	2.83161	4.51197	4.62846	4.65012	0.000211158	0.00961941	-1.78048
HSPB11	3.66101	2.70737	4.61465	2.76955	5.82305	1.78445e-05	0.00109888	0.800039
RRAS	3.64131	3.07303	4.20958	2.36636	7.09443	1.48826e-06	0.000122038	3.3834
NFU1	3.62072	2.08698	5.15445	1.99781	9.75993	1.58587e-08	1.99257e-06	8.2151
FAM241A	3.58716	2.78522	4.38909	1.6657	9.67593	1.83889e-08	2.2738e-06	7.9964
CFB	3.56087	3.16364	3.95809	1.45432	20.5188	9.32818e-14	3.22962e-11	20.8031
C11orf96	3.51234	1.31001	5.71467	2.31812	9.2401	3.63201e-08	4.22288e-06	7.2229
OMA1	3.48166	1.82556	5.13775	2.23528	6.91388	2.0898e-06	0.000165274	3.07013
C1QTNF5	3.4623	3.06751	3.85709	1.19964	19.0184	3.3708e-13	1.09411e-10	19.5171
HTRA1	3.43823	1.74709	5.12938	1.82156	13.3934	1.11278e-10	2.16713e-08	13.42
CHMP4A	3.41294	2.9691	3.85678	3.42431	6.92715	2.038e-06	0.000162	3.06033
SH3BP5	3.407	2.87928	3.93471	1.99982	8.30122	1.72082e-07	1.75232e-05	5.62344
STEAP4	3.37441	2.42299	4.32583	1.29888	14.8629	2.08051e-11	4.63061e-09	15.1213
FRG1HP	3.35068	3.01284	3.68853	1.71496	7.49459	7.12471e-07	6.44782e-05	4.15241
RRAGA	3.33183	2.58922	4.07444	2.05833	8.11602	2.3423e-07	2.35439e-05	5.41963
GZMA	3.32763	2.04096	4.6143	1.34857	37.4115	2.96092e-18	2.19672e-15	32.0603
PPP1R21	3.32354	-7.35243e+11	7.35243e+11	1.97259	13.5642	9.06672e-11	1.7881e-08	13.6087
HLA-DQB1	3.30315	2.34577	4.26052	2.78133	4.46519	0.000315607	0.0136588	-2.20847
CNOT10	3.24546	-0.213874	6.70479	1.47043	17.5453	1.30611e-12	3.72029e-10	18.0443
SRM	3.22973	2.83605	3.62341	1.92098	7.04167	1.6427e-06	0.000133868	3.3165
ZBTB4	3.22046	2.6012	3.83973	1.59324	35.9841	5.83228e-18	3.78612e-15	31.2362
IFIT2	3.21154	2.68306	3.74001	1.26359	13.7922	7.06147e-11	1.41048e-08	13.8861
C2orf74	3.20871	2.55649	3.86093	1.52608	33.1803	2.39221e-17	1.33109e-14	29.8576
SNORA81	3.19005	2.35725	4.02284	1.47382	22.2516	2.34735e-14	9.14295e-12	22.4122
LY6E	3.16047	2.78413	3.53682	3.06438	4.03012	0.000819044	0.0303826	-3.15498
FN3KRP	3.1431	1.6173	4.66891	1.6069	9.27413	3.39103e-08	3.97235e-06	7.46936
LAPTM5	3.13681	2.77371	3.49991	2.48079	3.76554	0.00146719	0.0493712	-3.72464
GYPC	3.13152	2.76052	3.50253	2.99371	5.49543	3.50288e-05	0.00195609	0.0652499
DEGS1	3.12201	0.895425	5.3486	1.72625	6.84864	2.3651e-06	0.000186102	2.93762
S1PR1	3.07564	2.51914	3.63213	1.37677	16.9181	2.39896e-12	6.33487e-10	17.6276
MAFB	2.99062	1.13499	4.84625	1.64917	10.4566	5.4961e-09	7.44602e-07	9.31684
NR1H2	2.9844	2.67887	3.28993	2.94896	6.52043	4.4467e-06	0.000320739	2.19723
FCHSD2	2.97053	2.44491	3.49615	1.78341	6.32874	6.47302e-06	0.000447886	1.84532
CTSK	2.9577	2.55448	3.36093	2.63405	4.13994	0.000643293	0.0247469	-2.89913
MS4A6A	2.93791	2.5892	3.28661	2.60279	4.93475	0.00011439	0.0055868	-1.16315
FCGR3A	2.92187	0.994365	4.84938	1.48667	5.75244	2.0613e-05	0.00123996	0.669799
C3	2.91535	2.48597	3.34473	2.9102	5.64748	2.55715e-05	0.00149776	0.353404
THY1	2.897	1.36411	4.42989	2.20691	4.69804	0.000190358	0.00880054	-1.63311
BSCL2	2.87691	0.628769	5.12504	1.47788	10.003	1.07949e-08	1.41332e-06	10.0219
LINC01279	2.84493	2.32151	3.36835	2.03712	7.46637	7.47108e-07	6.61361e-05	4.06369
RNF216P1	2.84372	1.29128	4.39615	1.35396	7.55464	6.39099e-07	5.92689e-05	4.39065
RASSF2	2.83631	2.13091	3.54172	1.39142	35.538	7.24743e-18	4.5166e-15	31.0339
EDNRB	2.82518	1.67068	3.97967	1.55883	11.606	1.08993e-09	1.78748e-07	10.9397
ESD	2.81524	2.43215	3.19833	2.46593	5.36846	4.56536e-05	0.00249573	-0.195874
RASD1	2.81346	1.33936	4.28757	1.35691	13.8288	6.63033e-11	1.34157e-08	14.5337
PDF	2.7997	-0.232745	5.83215	1.74259	3.95441	0.000967631	0.0350598	-3.28275
BTN3A2	2.79861	-0.291023	5.88825	1.91219	6.36593	6.01588e-06	0.000420302	1.9296
FAM136A	2.79181	2.20704	3.37659	1.66011	5.89372	1.54555e-05	0.000974885	1.02907
SFSWAP	2.78327	2.16973	3.39681	1.25243	14.6423	2.61139e-11	5.73035e-09	15.0261
P4HA1	2.73993	0.604426	4.87543	1.72819	7.74121	4.53053e-07	4.304e-05	4.66222
C20orf27	2.72028	2.26449	3.17608	1.61397	12.708	2.58789e-10	4.6883e-08	12.6138
STC1	2.71977	1.73999	3.69955	1.27135	8.85805	6.78101e-08	7.18695e-06	6.72081
AOC3	2.71148	0.925487	4.49748	1.81164	6.80069	2.58244e-06	0.000201172	2.87479
CPE	2.70867	0.527668	4.88967	1.68895	17.9063	9.28546e-13	2.78207e-10	18.5344
HOPX	2.70182	0.467897	4.93574	1.27541	10.1438	8.79371e-09	1.16107e-06	8.99761
RNF122	2.69334	2.30998	3.0767	2.0413	4.19886	0.000565215	0.0220703	-2.78709
GBP4	2.68448	1.60657	3.7624	1.3774	7.63638	5.51641e-07	5.17745e-05	4.42224
EHD2	2.68239	1.49619	3.86859	1.18243	37.1427	3.35756e-18	2.37776e-15	31.8656
ZMPSTE24	2.64932	1.007	4.29163	2.27416	4.43928	0.000333953	0.0142939	-2.24875
TNFAIP8	2.64816	1.90057	3.39574	1.57912	9.07568	4.60619e-08	5.16291e-06	7.15273
CMTM3	2.64037	0.852251	4.4285	1.21123	12.5164	3.29859e-10	5.84e-08	13.5978
ENOX2	2.63758	1.44822	3.82693	1.33138	9.2104	3.82376e-08	4.38045e-06	7.23267
MEIS2	2.63402	0.106492	5.16155	1.4604	11.0406	2.37723e-09	3.46142e-07	10.1673
STEAP2	2.6213	1.80908	3.43351	1.86975	9.16219	4.02156e-08	4.56136e-06	7.09706
PIM1	2.61965	1.73715	3.50215	1.15714	8.9191	6.13674e-08	6.59382e-06	6.77437
IL7R	2.61273	1.7434	3.48205	2.02166	6.10198	1.01572e-05	0.000659374	1.36665
TBC1D9	2.61178	0.803221	4.42035	1.32912	10.3276	6.78507e-09	9.11305e-07	9.04679
MXRA5	2.61122	-1.22686e+11	1.22686e+11	1.19151	11.1137	2.23984e-09	3.3235e-07	10.1487
LOC112268296	2.6098	1.72608	3.49353	1.49774	4.35152	0.00040452	0.0165853	-2.38529
SLFN5	2.60666	2.34285	2.87046	1.70874	9.01538	5.09471e-08	5.62948e-06	6.92471
TP53INP1	2.59135	1.84035	3.34235	1.41642	6.10825	1.00307e-05	0.000653881	1.42334
STAT5A	2.59049	0.38857	4.79241	1.31457	15.3706	1.17662e-11	2.82027e-09	15.851
R3HCC1	2.57069	1.77332	3.36805	1.45716	5.23175	6.08493e-05	0.0032246	-0.424738
MEIS1	2.56534	1.55318	3.57751	1.53079	8.38033	1.48985e-07	1.5271e-05	5.77645
ADAM15	2.56303	0.956683	4.16939	1.30279	13.2707	1.29072e-10	2.48265e-08	13.3235
HYAL2	2.56295	1.58499	3.54092	1.98732	3.92658	0.00102881	0.0369328	-3.38066
SMIM30	2.56009	1.9516	3.16858	1.86415	7.49694	6.94606e-07	6.36586e-05	4.29571
MSR1	2.55827	0.280139	4.8364	1.63753	3.98224	0.000910096	0.0331292	-3.25905
PDGFC	2.52156	2.0825	2.96061	2.30726	4.0989	0.000704023	0.0266878	-2.96629
TK2	2.51169	2.03092	2.99247	1.19956	6.14975	9.23235e-06	0.000609491	1.45355
ATP6AP1	2.50951	1.43285	3.58617	1.33351	7.40872	8.3297e-07	7.16999e-05	4.05596
GMCL1	2.50936	1.59567	3.42306	1.79123	6.59173	3.85993e-06	0.000282337	2.41734
PEG3-AS1	2.50587	-0.370923	5.38266	1.36641	9.70124	1.71256e-08	2.13454e-06	9.54547
TIMP2	2.49867	1.02899	3.96836	2.65334	5.43762	3.95099e-05	0.00219844	-0.0489812
FGF7	2.49791	1.24468	3.75113	1.61371	3.8722	0.00115979	0.0406973	-3.45388
MAP3K4	2.49508	1.94256	3.0476	0.967993	55.4695	3.00922e-21	3.90697e-18	39.0013
LYSMD3	2.48542	2.20831	2.76252	1.61023	18.5718	5.02977e-13	1.56728e-10	19.1825
RPP25L	2.4844	1.7109	3.2579	1.8644	9.43549	2.59295e-08	3.08383e-06	7.82012
AKAP11	2.47348	1.75611	3.19085	1.78538	5.51429	3.36829e-05	0.00189451	0.0948589
IGF2	2.46893	-0.174622	5.11248	2.00779	4.94886	0.000110987	0.00545481	-1.06037
PHLDA1	2.44943	1.78626	3.1126	1.69275	6.18944	8.53011e-06	0.000572841	1.55881
IFI16	2.44399	2.15932	2.72866	3.24453	4.42092	0.000347606	0.0147567	-2.2753
COL1A1	2.42341	1.43163	3.41519	3.84869	4.5171	0.000281867	0.0126192	-2.06965
CAMSAP2	2.42335	1.80986	3.03685	1.09927	22.8192	1.52664e-14	6.09873e-12	22.8289
LBH	2.42006	1.35465	3.48546	1.6812	4.40744	0.000357984	0.0150334	-2.26124
IGF1	2.40564	1.5546	3.25668	2.11854	4.08382	0.000727773	0.0275211	-3.05983
TTC14	2.399	1.67736	3.12064	1.55055	5.21666	6.28179e-05	0.00330953	-0.510273
PODN	2.39518	0.546503	4.24386	1.35198	24.7777	3.72372e-15	1.56799e-12	24.3785
SERPINE1	2.39442	1.14121	3.64763	1.16386	9.5332	2.30286e-08	2.80301e-06	7.84673
SETD7	2.39367	1.40313	3.38421	1.29374	11.7893	8.51908e-10	1.41199e-07	11.2816
COMMD3-BMI1	2.38849	1.7365	3.04048	1.03707	12.5694	3.1763e-10	5.68814e-08	12.483
ELOVL5	2.38355	1.24888	3.51822	1.38792	7.41078	8.26389e-07	7.15286e-05	4.10744
PECAM1	2.3768	2.06534	2.68826	1.73107	5.60384	2.79809e-05	0.00162061	0.310275
ERAP2	2.37139	1.81716	2.92561	1.88314	4.13651	0.000648157	0.0248726	-2.94814
LGI4	2.3578	1.51223	3.20337	1.92432	4.81191	0.000148898	0.00698746	-1.42375
MAP1B	2.34696	1.0522	3.64173	2.29612	4.93723	0.000113785	0.00557476	-1.15551
C3orf38	2.34605	1.00493	3.68717	1.13535	11.064	2.32201e-09	3.41291e-07	10.3925
GUCY1A1	2.33064	2.01036	2.65092	2.63864	4.53569	0.000270693	0.0121539	-2.04767
LTB	2.32822	1.69278	2.96366	1.86593	4.3193	0.000434062	0.0176572	-2.39868
CDH11	2.31525	1.80763	2.82288	0.99063	7.29602	1.0241e-06	8.62461e-05	3.85702
LRRC8A	2.31168	1.24831	3.37504	1.88734	3.78421	0.00140803	0.0477933	-3.66585
RBL2	2.30974	1.32346	3.29603	1.36726	5.68664	2.35916e-05	0.00139756	0.51196
SRF	2.30667	1.66568	2.94767	1.34374	5.76899	1.99267e-05	0.00121748	0.712063
TSPAN2	2.30104	1.89436	2.70772	1.87153	7.75549	4.34488e-07	4.15296e-05	4.74581
CTTNBP2NL	2.296	0.0631806	4.52883	1.4442	6.82808	2.45231e-06	0.000191995	2.96136
GRK5	2.29428	1.41359	3.17497	1.08104	28.0505	4.39348e-16	2.20808e-13	26.6532
SF3B3	2.27856	1.34048	3.21663	0.978399	5.41557	4.13709e-05	0.0022938	-0.0480081
DNAJB1	2.27594	1.71887	2.833	1.73007	4.87579	0.000129798	0.00621273	-1.20743
RAB8B	2.26894	0.916852	3.62103	1.806	5.31489	5.10819e-05	0.00276352	-0.324466
ACIN1	2.24722	1.72521	2.76923	1.86827	3.8525	0.00121126	0.0420936	-3.53952
SIL1	2.23605	1.74014	2.73195	1.6168	5.0135	9.66761e-05	0.00481218	-0.866619
QKI	2.23352	1.72513	2.74191	2.12985	4.65216	0.00021023	0.00960524	-1.76204
KLHL5	2.22607	1.9004	2.55173	1.79267	6.17954	8.68008e-06	0.000580411	1.51497
EIF2AK4	2.21663	-0.316477	4.74975	1.52004	5.60802	2.77403e-05	0.00161266	0.41919
SAMD8	2.21021	1.79973	2.62069	1.21439	11.4911	1.27402e-09	2.04631e-07	10.9814
VIRMA	2.20832	1.96618	2.45046	1.29048	4.8002	0.0001527	0.00714436	-1.41464
ASAP1	2.20389	1.20296	3.20482	1.86161	4.02116	0.00083535	0.0308407	-3.14957
TNFAIP3	2.18997	0.34772	4.03222	1.88512	3.86179	0.00118672	0.0414554	-3.5311
NRP1	2.18879	2.09628	2.28131	2.08549	6.32633	6.45363e-06	0.000447886	1.81544
MFN2	2.17347	1.52886	2.81808	1.44138	5.68315	2.37618e-05	0.00140231	0.525272
RNF115	2.1729	1.81129	2.5345	1.56509	5.88677	1.56567e-05	0.000983596	1.02095
TMEM101	2.16531	1.51798	2.81263	1.13352	10.7872	3.44074e-09	4.82944e-07	9.9223
LOC101928120	2.1624	1.07654	3.24825	1.29698	4.86182	0.000133752	0.00635322	-1.20571
MPPE1	2.15194	1.7388	2.56507	1.3808	6.66722	3.34156e-06	0.000252725	2.63817
ZFC3H1	2.14822	1.46819	2.82825	1.27683	14.2707	3.97473e-11	8.25684e-09	14.4191
PTPN2	2.14694	1.70894	2.58494	1.42003	7.6399	5.40391e-07	5.1026e-05	4.5144
HCLS1	2.13497	1.18382	3.08611	1.50383	7.75946	4.32056e-07	4.15296e-05	4.77815
LOC105374162	2.12237	1.15528	3.08946	1.15127	16.3268	4.33597e-12	1.10745e-09	16.9231
PHKB	2.10832	0.862721	3.35391	1.56939	5.82474	1.77828e-05	0.00109888	0.827853
MYL6B	2.0976	1.75521	2.43998	1.17569	10.8157	3.26937e-09	4.6731e-07	11.2325
SCFD1	2.09112	1.30416	2.87808	2.49323	4.49317	0.000296941	0.0129954	-2.10771
IGFBP4	2.08978	0.608406	3.57116	4.54235	4.25791	0.000496539	0.0198871	-2.62751
PPIE	2.08436	1.64858	2.52014	1.53449	15.2894	1.28394e-11	3.03087e-09	15.6512
ANXA7	2.05751	0.556854	3.55816	2.72838	4.2984	0.000454393	0.0183405	-2.54839
CETN3	2.04703	0.548117	3.54594	1.44923	5.57403	2.97593e-05	0.0017046	0.385157
ADAM19	2.04154	0.737651	3.34543	1.49415	5.28132	5.48161e-05	0.00293483	-0.340069
APOBEC3F	2.03247	0.873117	3.19183	1.14946	4.58981	0.000240664	0.0108682	-1.88583
PRPF31	2.03043	1.68347	2.37739	1.02674	20.9118	6.75934e-14	2.39342e-11	21.3217
GBP3	2.02077	1.15138	2.89015	1.3268	6.32666	6.49694e-06	0.000447886	1.97954
IFIT5	2.0195	-1.00233	5.04133	1.30584	4.60044	0.000235173	0.0106511	-1.89338
ZMAT5	2.01513	-0.941471	4.97173	1.83921	3.99545	0.000884003	0.0323305	-3.09215
LOC105373334	-2.0305	-2.97972	-1.08128	1.14748	-9.013	5.17296e-08	5.67568e-06	7.10564
ASAP2	-2.06103	-2.43994	-1.68212	1.2077	-4.47144	0.000311335	0.0135114	-2.17674
SPPL3	-2.09216	-2.49914	-1.68518	1.36639	-4.48715	0.000300857	0.0131298	-2.11725
PSMB2	-2.17356	-3.71208	-0.635047	2.23515	-4.51266	0.000284602	0.0127051	-2.08155
VSIG10	-2.17764	-3.02407	-1.3312	1.44792	-6.47211	4.88585e-06	0.000347587	2.14667
LMO7	-2.21617	-3.2297	-1.20264	1.76042	-5.15032	7.22792e-05	0.00374123	-0.673325
ENTPD5	-2.23257	-2.76711	-1.69802	1.58474	-6.51995	4.44556e-06	0.000320739	2.22863
FUT2	-2.25674	-2.60833	-1.90516	1.17283	-26.1379	1.48533e-15	6.42819e-13	25.2492
OTULINL	-2.27706	-3.09202	-1.46209	1.02261	-28.3725	3.60699e-16	1.87323e-13	26.6925
CCDC112	-2.2915	-2.80908	-1.77391	1.69765	-6.29934	6.8302e-06	0.000468786	1.84587
SLC39A11	-2.32341	-2.88456	-1.76226	1.64692	-5.21178	6.34694e-05	0.00332947	-0.522292
CPT1A	-2.41687	-2.74975	-2.08399	1.93654	-5.8721	1.61492e-05	0.00100241	0.88277
DSP	-2.42421	-5.36808	0.519653	2.09257	-4.49641	0.00029485	0.0129954	-2.13047
MRPL35	-2.50255	-3.27064	-1.73446	2.69119	-3.77205	0.00144628	0.0488787	-3.70235
SLC35A1	-2.51366	-4.02103	-1.00629	1.59832	-5.20315	6.46364e-05	0.00337931	-0.523069
NT5C3A	-2.54799	-3.25468	-1.8413	2.72516	-3.7857	0.00140344	0.0477414	-3.66543
HOOK1	-2.5572	-3.48558	-1.62881	1.46177	-7.92938	3.27883e-07	3.19276e-05	4.90605
HNF4A	-2.55769	-3.96504	-1.15034	2.59794	-3.88442	0.00112898	0.0397054	-3.48908
GGT6	-2.59219	-3.72208	-1.46231	2.18978	-5.16987	6.93485e-05	0.00361354	-0.582587
GIPC2	-2.59487	-3.60276	-1.58699	2.80122	-4.35765	0.00039913	0.0164509	-2.41143
ELF3	-2.61699	-4.65066	-0.583331	2.46942	-3.83268	0.00126536	0.0435193	-3.59615
PAPSS2	-2.62722	-2.82652	-2.42793	2.61024	-4.45825	0.000320419	0.0138127	-2.19066
HMGCL	-2.67848	-4.28529	-1.07166	2.00082	-6.9877	1.80284e-06	0.000144784	3.23393
PRR15	-2.67928	-3.49172	-1.86683	1.79372	-5.5977	2.83379e-05	0.0016352	0.275289
TMEM87B	-2.70532	-4.07129	-1.33936	2.04648	-5.31486	5.10843e-05	0.00276352	-0.330867
PKIB	-2.73787	-3.75534	-1.72039	1.85109	-5.72789	2.16761e-05	0.00129392	0.597531
PAM16	-2.73871	-2.97037	-2.50706	1.86963	-9.15694	4.04023e-08	4.56136e-06	7.23097
CFTR	-2.7678	-3.10212	-2.43348	1.5969	-7.22359	1.17057e-06	9.75266e-05	3.57277
NXPE1	-2.7702	-3.69071	-1.84969	1.66875	-7.49435	7.12793e-07	6.44782e-05	4.12154
DPH3	-2.77487	-3.22993	-2.31982	2.53243	-5.14505	7.30913e-05	0.00377074	-0.674074
ANAPC15	-2.83335	-3.13507	-2.53163	2.35596	-5.72076	2.19955e-05	0.00130798	0.588741
SRSF2	-2.84007	-3.93246	-1.74767	1.87806	-6.62347	3.64143e-06	0.00027016	2.43511
CMAS	-2.86157	-3.38891	-2.33422	2.44392	-4.10783	0.000690339	0.026297	-2.95893
FERMT1	-2.91622	-3.16016	-2.67227	1.84576	-7.47273	7.40891e-07	6.59605e-05	4.09068
CASP6	-2.93307	-3.97082	-1.89532	2.41074	-3.84703	0.00122594	0.0424449	-3.53349
UGT2B17	-2.97939	-3.37709	-2.58168	3.68136	-4.23154	0.000526102	0.0208567	-2.70436
EPCAM	-3.11576	-4.17497	-2.05656	5.04464	-6.41563	5.45662e-06	0.000384679	2.04444
ETFA	-3.12162	-5.75805	-0.485183	4.13648	-5.37495	4.5038e-05	0.00247074	-0.150903
ESRP1	-3.15932	-3.5752	-2.74344	1.68528	-15.4238	1.1115e-11	2.70582e-09	15.7485
HDAC1	-3.16868	-3.47223	-2.86512	2.43709	-6.12001	9.79743e-06	0.000643165	1.35967
CHGA	-3.39052	-3.74699	-3.03406	2.36043	-7.01306	1.73333e-06	0.000139924	3.17188
CAMK2N1	-3.41798	-4.08488	-2.75107	3.33371	-7.4919	7.15964e-07	6.44782e-05	4.06707
SLC44A4	-3.47969	-4.12102	-2.83837	2.12197	-11.1195	2.13707e-09	3.23258e-07	10.2224
SDHB	-3.55441	-3.80725	-3.30157	4.05787	-5.58762	2.89347e-05	0.00166348	0.277718
KRT20	-3.63124	-6.69356	-0.568924	4.06498	-4.65332	0.000209699	0.00960524	-1.77491
SNRPB2	-3.6339	-4.43654	-2.83125	2.85174	-6.52986	4.36585e-06	0.00031785	2.21653
DNAJC19	-3.69907	-4.07441	-3.32372	2.3493	-10.7164	3.83487e-09	5.28737e-07	9.60599
FAM3D	-3.76065	-4.91227	-2.60903	2.16309	-6.15439	9.14718e-06	0.000606438	1.45446
ARL14	-3.76472	-5.82734	-1.7021	1.81146	-14.9921	1.7733e-11	4.06293e-09	15.3426
FAM162A	-3.77228	-5.46511	-2.07944	4.29113	-4.40562	0.000359409	0.0150527	-2.3164
KLF5	-3.80072	-6.70267	-0.898764	2.96869	-6.71774	3.03694e-06	0.000233081	2.58706
SPINK1	-3.80208	-4.38074	-3.22343	5.02831	-7.29947	1.01761e-06	8.61654e-05	3.82861
HADHA	-3.81241	-5.40218	-2.22264	3.39175	-7.41543	8.22828e-07	7.15286e-05	3.91819
CD24	-3.86315	-5.34496	-2.38133	2.60889	-6.69174	3.19246e-06	0.000242627	2.52013
ADH1C	-3.88384	-5.04421	-2.72347	2.60098	-10.5539	4.9053e-09	6.70391e-07	9.35118
CMC2	-3.93363	-6.6041	-1.26316	2.75914	-11.1125	2.20973e-09	3.31034e-07	10.1961
CCL13	-3.9756	-4.78148	-3.16972	2.94679	-5.3469	4.77631e-05	0.00260192	-0.243339
MARCKSL1	-4.01987	-4.71444	-3.3253	2.66371	-17.5395	1.31332e-12	3.72029e-10	18.0076
SMIM22	-4.08819	-5.68566	-2.49072	3.35373	-6.11861	9.82499e-06	0.000643165	1.36164
ZG16	-4.10338	-6.2817	-1.92507	4.49792	-7.56781	6.24094e-07	5.82239e-05	4.24745

## Sheet: Common Genes Venn Diagram
Names	total	elements
P vs. D; P vs. S	25	MGAM
		MTMR6
		TMEM115
		MS4A10
		PUF60
		TAF7
		BTNL8
		SLC5A1
		RMDN3
		SSU72
		APOA4
		HSPA1A
		SLC1A1
		SLC6A19
		RBP2
		SLC7A9
		VDAC3
		TM6SF2
		STMN2
		APOB
		SI
		MTTP
		KHK
		PSMA3-AS1
		DPEP1
P vs. S; S vs. D	81	SPINK1
		RNF122
		SERPINE1
		IGF1
		LMO7
		CHMP4A
		LINC01279
		ZG16
		PECAM1
		MEIS1
		DSP
		FN3KRP
		GIPC2
		SAMD8
		RAB8B
		CSRP2
		EDNRB
		MPPE1
		HOOK1
		ENOX2
		KLHL5
		SRM
		RPP25L
		COL1A1
		HADHA
		FAM136A
		LHFPL6
		EHD2
		DPH3
		PPP1R21
		FCGR3A
		SMIM22
		PODN
		CPE
		S1PR1
		CTSK
		GYPC
		BTN3A2
		VIRMA
		CETN3
		CCDC85B
		GMCL1
		MXRA5
		KRT20
		CINP
		ELF3
		FCHSD2
		KLF5
		RASSF2
		AKAP11
		CAMK2N1
		TNFAIP8
		GREM1
		CAMSAP2
		OMA1
		TMEM101
		TBC1D9
		PHLDA1
		HSPB11
		NFU1
		FAM241A
		FAM3D
		CNOT10
		LGI4
		DEPP1
		STEAP2
		LY96
		CHGA
		SMIM30
		CCL2
		GBP4
		PHKB
		C2orf74
		HYAL2
		TK2
		EPCAM
		NDN
		FRG1HP
		HCLS1
		IFIT2
		DNAJC19
P vs. D; S vs. D	11	RNF216P1
		CFB
		ARL14
		TIMP2
		ANAPC15
		NXPE1
		GGT6
		HMGCL
		SLC35A1
		APOBEC3F
		CCDC112
P vs. S	197	VDR
		SMIM24
		CLCA1
		DNTTIP2
		KIN
		EMCN
		SSRP1
		LMO3
		DECR1
		VIL1
		MIA2
		NVL
		MRPS7
		PRR14L
		VCAM1
		GALNT3
		BRD9
		ANXA1
		SLC39A4
		ALKBH5
		FAM35A
		C1QC
		C3orf58
		MUC2
		TMED3
		TIGIT
		TIMM17A
		RARA
		AMN
		RBM34
		KBTBD2
		PTPN18
		DEFA6
		EPN2
		PLS1
		DAB2
		FXYD6
		FAM3B
		GTF2I
		DLD
		PAICS
		COPS2
		FBXL3
		GK
		PLPP1
		PTBP2
		NSF
		CD84
		C7orf50
		GCG
		CXADR
		SERPINF1
		CLDN5
		ITGAV
		FAM83B
		CPS1
		IFT172
		GCNT3
		CUL4A
		AHSA1
		SERPINE2
		RBM7
		CLDN4
		GBA3
		FAM210B
		EBNA1BP2
		FAM198B
		MYCT1
		LGMN
		AKAP2
		PLEKHJ1
		RMDN2
		ROBO1
		CUL5
		TERF2IP
		PHF6
		MAP3K20
		ZNF593
		CWC27
		LOC283788
		REG4
		LGALS4
		CNP
		FABP1
		HCFC1R1
		CES2
		TMEM236
		SLC15A1
		MRPL42
		FBXO5
		TRIM13
		UBALD2
		RGCC
		CLRN3
		SERPINB9
		LSM5
		VWF
		DMBT1
		CCL15
		NPY6R
		WIPF1
		HNF4G
		SLC25A1
		IGFBP6
		IPO11-LRRC70
		MEX3D
		CHCHD5
		MMRN1
		ACE2
		SPARC
		SOD3
		ITPA
		TMIGD1
		ABCF1
		CD101
		TERF1
		BMS1
		MBOAT1
		TSPAN8
		SERPING1
		HIST1H1D
		EPAS1
		FGF2
		PRKACB
		DEFA5
		SLIT2
		MRPL50
		ACSL5
		TMC5
		CXCL12
		GUCY1B1
		MRPS30-DT
		GGTA1P
		SPOPL
		TOP2A
		LPAR1
		ERO1A
		FUCA2
		RETSAT
		MEP1A
		AEBP1
		FBN1
		PRKD3
		MRPL30
		PIGR
		CRIP2
		SDCBP2
		C16orf72
		MRC1
		ZFAND6
		WASHC2A
		AP2A2
		EXOSC5
		RNF128
		TFF3
		PEX16
		SIVA1
		MEP1B
		JRKL
		FBP1
		DUSP10
		KRT18
		SERPINA1
		LAMC1
		TYMP
		HMGXB4
		ZNF585A
		ANPEP
		ARHGAP15
		C1orf162
		RAB34
		SLC9A3R1
		CDHR5
		KAT6B
		ST20-MTHFS
		GUCA2A
		KCNJ13
		FAM151A
		NUSAP1
		CCR7
		PBLD
		REG1A
		RPF2
		PDCD7
		ADTRP
		MGAT4A
		PXMP2
		RERE
		APOBEC3C
		SLC22A5
		RPS6KB1
		GNLY
		KLHL9
		MYO1E
		BTF3L4
		HSPH1
		ARMCX3
P vs. D	55	KATNBL1
		ITFG1
		C11orf1
		VPS4A
		ASNA1
		MRPL18
		MRPL10
		SLC25A13
		VASP
		INAFM1
		AKIP1
		CD2BP2
		MCUR1
		MED13L
		PSMD13
		ALG5
		HSPA2
		MS4A8
		S1PR2
		MSL3
		TMEM18
		ISCU
		EGLN3
		CLN5
		CCL25
		CAMLG
		CYP4F2
		SAFB2
		ZNF644
		AIG1
		RTL8C
		ALDOB
		NRBF2
		FUS
		CELF1
		AGPAT3
		PPIF
		LPCAT4
		GABARAPL2
		PRR34-AS1
		ODR4
		PMPCB
		IDH3B
		MRPS16
		MRPL15
		USP8
		CNOT6
		CNOT2
		PSMD14
		SPON2
		BCL7C
		UBE2J2
		AK6
		DNAJC7
		FABP6
S vs. D	132	IL7R
		ACIN1
		ESRP1
		IFI16
		SRSF2
		BSCL2
		ASAP2
		P4HA1
		PDF
		ETFA
		MAP1B
		GBP3
		STEAP4
		AOC3
		FAM162A
		ERAP2
		ASAP1
		STC1
		LOC105374162
		UGT2B17
		MARCKSL1
		FERMT1
		NT5C3A
		CASP6
		SDHB
		DNAJB1
		CD24
		PSMB2
		NRP1
		LTB
		LY6E
		SLC39A11
		SETD7
		C20orf27
		RRAGA
		ELOVL5
		TCEAL3
		THY1
		LAPTM5
		PAPSS2
		ATP6AP1
		NR1H2
		IGF2
		TTC14
		GRK5
		LOC105373334
		GZMA
		HDAC1
		TM2D1
		FGF7
		ADH1C
		SLFN5
		COMMD3-BMI1
		SNORA81
		CMC2
		PPIE
		GUCY1A1
		CALHM6
		MRPL35
		SH3BP5
		MSR1
		SNRPB2
		RRAS
		ZMPSTE24
		ZFC3H1
		C3
		LOC112268296
		PRPF31
		C11orf96
		IFIT5
		DDIT3
		CPT1A
		RNF115
		TP53INP1
		SPPL3
		ESD
		SCFD1
		MEIS2
		MYL6B
		SNORA12
		IGFBP4
		RBL2
		R3HCC1
		ANXA7
		DEGS1
		LOC101928120
		ADAM19
		FUT2
		OTULINL
		CDH11
		C1QTNF5
		SIL1
		PRR15
		MFN2
		LRRC8A
		SFSWAP
		CTTNBP2NL
		CMAS
		ADAM15
		ZMAT5
		LBH
		PEG3-AS1
		PAM16
		C3orf38
		TMEM87B
		QKI
		VSIG10
		TSPAN2
		ZBTB4
		TNFAIP3
		HNF4A
		CMTM3
		RASD1
		SF3B3
		SRF
		HTRA1
		PKIB
		HLA-DQB1
		CFTR
		PDGFC
		STAT5A
		PTPN2
		LYSMD3
		MAP3K4
		EIF2AK4
		PIM1
		MS4A6A
		HOPX
		MAFB
		ENTPD5
		CCL13
		SLC44A4
