# Supplementary material for: Novel Transcriptomic Signatures in Fibrostenotic Crohn’s Disease: Dysregulated Pathways, Promising Biomarkers, and Putative Therapeutic Targets
Source: Inflamm Bowel Dis. 2025 Feb 20;31(6):1502–13. doi: 10.1093/ibd/izaf021 (PMC12166298; doi:10.1093/ibd/izaf021)
Supplement: izaf021_suppl_Supplementary_Material [file izaf021_suppl_supplementary_material.zip › IBDJNL_izaf021_suppl_Figures1-5, Files 1-3, Tables 1-3, Captions/Supplementary file 2.xlsx]

## Sheet: GO_Molecular_Function
Term	P-value	Genes
collagen binding (GO:0005518)	0.0188464	CTSK;PODN
serine-type endopeptidase inhibitor activity (GO:0004867)	0.0216619	SPINK1;SERPINE1
vascular endothelial growth factor receptor 2 binding (GO:0043184)	0.0240581	GREM1
acetyl-CoA C-acyltransferase activity (GO:0003988)	0.0240581	HADHA
hyalurononglucosaminidase activity (GO:0004415)	0.0240581	HYAL2
GPI anchor binding (GO:0034235)	0.0280118	MPPE1
protein binding involved in heterotypic cell-cell adhesion (GO:0086080)	0.0280118	DSP
protein kinase inhibitor activity (GO:0004860)	0.0302266	CAMK2N1;PODN
bioactive lipid receptor activity (GO:0045125)	0.0319498	S1PR1
3-hydroxyacyl-CoA dehydrogenase activity (GO:0003857)	0.0319498	HADHA
enoyl-CoA hydratase activity (GO:0004300)	0.0319498	HADHA
serine-type exopeptidase activity (GO:0070008)	0.0358719	CPE
BMP binding (GO:0036122)	0.0358719	GREM1
vascular endothelial growth factor receptor binding (GO:0005172)	0.0358719	GREM1
serine-type carboxypeptidase activity (GO:0004185)	0.0358719	CPE
microtubule minus-end binding (GO:0051011)	0.0397784	CAMSAP2
oxidoreductase activity, oxidizing metal ions, NAD or NADP as acceptor (GO:0016723)	0.0397784	STEAP2
neurexin family protein binding (GO:0042043)	0.0397784	CPE
phosphotransferase activity, for other substituted phosphate groups (GO:0016780)	0.0397784	SAMD8
4 iron, 4 sulfur cluster binding (GO:0051539)	0.0436692	NFU1
hexosaminidase activity (GO:0015929)	0.0436692	HYAL2
platelet-derived growth factor binding (GO:0048407)	0.0436692	COL1A1
protein phosphatase 1 binding (GO:0008157)	0.0436692	AKAP11
nucleoside kinase activity (GO:0019206)	0.0552485	TK2
insulin-like growth factor receptor binding (GO:0005159)	0.0590774	IGF1
protein disulfide oxidoreductase activity (GO:0015035)	0.0590774	ENOX2
hyaluronic acid binding (GO:0005540)	0.0704725	HYAL2
transforming growth factor beta binding (GO:0050431)	0.0742404	HYAL2
insulin receptor binding (GO:0005158)	0.0742404	IGF1
cadherin binding involved in cell-cell adhesion (GO:0098641)	0.0742404	EPCAM
endopeptidase inhibitor activity (GO:0004866)	0.0745446	SPINK1;SERPINE1
protein binding involved in cell-cell adhesion (GO:0098632)	0.0817312	EPCAM
protease binding (GO:0002020)	0.0827991	COL1A1;SERPINE1
ATPase activator activity (GO:0001671)	0.0891621	DNAJC19
disulfide oxidoreductase activity (GO:0015036)	0.0928552	ENOX2
cysteine-type endopeptidase inhibitor activity involved in apoptotic process (GO:0043027)	0.0928552	TNFAIP8
calmodulin-dependent protein kinase activity (GO:0004683)	0.103846	PHKB
kinase activity (GO:0016301)	0.104884	RASSF2;FN3KRP;CCL2
metallocarboxypeptidase activity (GO:0004181)	0.10748	CPE
nucleobase-containing compound kinase activity (GO:0019205)	0.114705	TK2
hydrolase activity, hydrolyzing O-glycosyl compounds (GO:0004553)	0.121873	HYAL2
phosphoric diester hydrolase activity (GO:0008081)	0.125435	MPPE1
carboxylic acid binding (GO:0031406)	0.128983	HYAL2
cytokine activity (GO:0005125)	0.130372	CCL2;FAM3D
protein homodimerization activity (GO:0042803)	0.131774	GREM1;GYPC;PECAM1;CHMP4A;SRM
manganese ion binding (GO:0030145)	0.132516	MPPE1
endopeptidase regulator activity (GO:0061135)	0.136036	SPINK1
peptidase inhibitor activity (GO:0030414)	0.136036	SPINK1
ATPase regulator activity (GO:0060590)	0.143032	DNAJC19
CCR chemokine receptor binding (GO:0048020)	0.143032	CCL2
receptor tyrosine kinase binding (GO:0030971)	0.14651	HYAL2
carboxypeptidase activity (GO:0004180)	0.14651	CPE
protein kinase C binding (GO:0005080)	0.149973	DSP
exopeptidase activity (GO:0008238)	0.167083	CPE
hydro-lyase activity (GO:0016836)	0.167083	HADHA
chemokine activity (GO:0008009)	0.170464	CCL2
protein tyrosine kinase binding (GO:1990782)	0.177185	HYAL2
chemokine receptor binding (GO:0042379)	0.180525	CCL2
microtubule binding (GO:0008017)	0.186992	HOOK1;CAMSAP2
cysteine-type endopeptidase inhibitor activity (GO:0004869)	0.187166	TNFAIP8
GDP binding (GO:0019003)	0.187166	RAB8B
iron ion binding (GO:0005506)	0.197028	NFU1
metalloexopeptidase activity (GO:0008235)	0.197028	CPE
phosphoric ester hydrolase activity (GO:0042578)	0.203536	MPPE1
kinase inhibitor activity (GO:0019210)	0.213202	PODN
ATPase binding (GO:0051117)	0.225909	CHMP4A
G-protein coupled peptide receptor activity (GO:0008528)	0.229054	EDNRB
metalloendopeptidase activity (GO:0004222)	0.232186	OMA1
cysteine-type peptidase activity (GO:0008234)	0.232186	CTSK
ubiquitin-protein transferase activity (GO:0004842)	0.238776	KLHL5;LMO7;RNF122
phosphotransferase activity, alcohol group as acceptor (GO:0016773)	0.274871	RASSF2;CCL2
protein transporter activity (GO:0008565)	0.27769	DNAJC19
cysteine-type endopeptidase activity (GO:0004197)	0.280627	CTSK
hormone activity (GO:0005179)	0.286466	IGF1
oxidoreductase activity, acting on the CH-OH group of donors, NAD or NADP as acceptor (GO:0016616)	0.300859	HADHA
protein phosphatase binding (GO:0019903)	0.312167	AKAP11
integrin binding (GO:0005178)	0.317753	IGF1
protein kinase binding (GO:0019901)	0.324599	DSP;CAMK2N1;HCLS1
phosphatidylinositol binding (GO:0035091)	0.334244	MPPE1
metallopeptidase activity (GO:0008237)	0.339652	OMA1
protein kinase regulator activity (GO:0019887)	0.352985	PODN
RNA polymerase II transcription factor binding (GO:0001085)	0.388919	HCLS1
Rab GTPase binding (GO:0017137)	0.410971	TBC1D9
G-protein coupled receptor binding (GO:0001664)	0.418146	S1PR1
endopeptidase activity (GO:0004175)	0.421357	CTSK;OMA1
purine ribonucleoside binding (GO:0032550)	0.476817	RAB8B
transition metal ion binding (GO:0046914)	0.48259	NFU1;MPPE1
guanyl ribonucleotide binding (GO:0032561)	0.499843	RAB8B
kinase binding (GO:0019900)	0.507254	CAMK2N1;HCLS1
transcriptional activator activity, RNA polymerase II core promoter proximal region sequence-specific binding (GO:0001077)	0.509976	KLF5
Ras GTPase binding (GO:0017016)	0.527707	TBC1D9
peptidase activity, acting on L-amino acid peptides (GO:0070011)	0.529638	CTSK
ubiquitin-like protein ligase activity (GO:0061659)	0.53156	RNF122
ubiquitin protein ligase activity (GO:0061630)	0.542935	RNF122
serine-type endopeptidase activity (GO:0004252)	0.550366	CTSK
serine-type peptidase activity (GO:0008236)	0.592511	CTSK
GTPase activity (GO:0003924)	0.595842	RAB8B
protein kinase activity (GO:0004672)	0.618807	RASSF2;CCL2
GTPase activator activity (GO:0005096)	0.638259	TBC1D9
tubulin binding (GO:0015631)	0.64707	HOOK1
RNA polymerase II core promoter proximal region sequence-specific DNA binding (GO:0000978)	0.657082	KLF5
G-protein coupled receptor activity (GO:0004930)	0.664062	S1PR1
GTPase regulator activity (GO:0030695)	0.674938	TBC1D9
core promoter proximal region sequence-specific DNA binding (GO:0000987)	0.678927	KLF5
transcription factor activity, RNA polymerase II core promoter proximal region sequence-specific binding (GO:0000982)	0.681558	KLF5
transcriptional activator activity, RNA polymerase II transcription regulatory region sequence-specific binding (GO:0001228)	0.686759	KLF5
transcription coactivator activity (GO:0003713)	0.695658	ELF3
cadherin binding (GO:0045296)	0.722033	EPCAM
RNA binding (GO:0003723)	0.821808	DSP;VIRMA;RPP25L;IFIT2
nucleoside-triphosphatase activity (GO:0017111)	0.824335	RAB8B
RNA polymerase II regulatory region sequence-specific DNA binding (GO:0000977)	0.848713	KLF5

## Sheet: KEGG
Term	P-value	Genes
Malaria	0.00103093	GYPC;PECAM1;CCL2
beta-Alanine metabolism	0.00698086	HADHA;SRM
AGE-RAGE signaling pathway in diabetic complications	0.00780578	COL1A1;SERPINE1;CCL2
Pathogenic Escherichia coli infection	0.0209425	HCLS1;LY96
p53 signaling pathway	0.0344946	SERPINE1;IGF1
Rheumatoid arthritis	0.0526263	CTSK;CCL2
HIF-1 signaling pathway	0.0621639	SERPINE1;IGF1
Chagas disease (American trypanosomiasis)	0.0654648	SERPINE1;CCL2
Toll-like receptor signaling pathway	0.0665781	CTSK;LY96
Glycosaminoglycan degradation	0.0742404	HYAL2
Osteoclast differentiation	0.0938002	FCGR3A;CTSK
Relaxin signaling pathway	0.0975573	COL1A1;EDNRB
FoxO signaling pathway	0.100086	S1PR1;IGF1
Fatty acid elongation	0.103846	HADHA
Butanoate metabolism	0.10748	HADHA
Fluid shear stress and atherosclerosis	0.109077	PECAM1;CCL2
Signaling pathways regulating pluripotency of stem cells	0.109077	MEIS1;IGF1
Propanoate metabolism	0.121873	HADHA
Hippo signaling pathway	0.137214	RASSF2;SERPINE1
Aldosterone-regulated sodium reabsorption	0.139541	IGF1
Tight junction	0.151127	HCLS1;RAB8B
Tryptophan metabolism	0.156858	HADHA
Type I diabetes mellitus	0.16028	CPE
NOD-like receptor signaling pathway	0.162453	CCL2;GBP4
Fatty acid degradation	0.163688	HADHA
Cysteine and methionine metabolism	0.173831	SRM
Transcriptional misregulation in cancer	0.173929	MEIS1;IGF1
Calcium signaling pathway	0.176819	EDNRB;PHKB
Valine, leucine and isoleucine degradation	0.177185	HADHA
Arginine and proline metabolism	0.180525	SRM
Ovarian steroidogenesis	0.180525	IGF1
Mineral absorption	0.187166	STEAP2
Focal adhesion	0.192843	COL1A1;IGF1
Proteoglycans in cancer	0.195778	HCLS1;IGF1
Glutathione metabolism	0.203536	SRM
Pyrimidine metabolism	0.206771	TK2
Lysine degradation	0.213202	HADHA
Long-term depression	0.216398	IGF1
Shigellosis	0.232186	HCLS1
Staphylococcus aureus infection	0.241508	FCGR3A
Adherens junction	0.253763	LMO7
Arrhythmogenic right ventricular cardiomyopathy (ARVC)	0.253763	DSP
Melanoma	0.253763	IGF1
Bacterial invasion of epithelial cells	0.259817	HCLS1
Leishmaniasis	0.259817	FCGR3A
Endocytosis	0.25985	EHD2;CHMP4A
Glioma	0.262826	IGF1
Pertussis	0.265823	LY96
Complement and coagulation cascades	0.274741	SERPINE1
RNA degradation	0.274741	CNOT10
ECM-receptor interaction	0.283553	COL1A1
Hypertrophic cardiomyopathy (HCM)	0.292258	IGF1
Protein digestion and absorption	0.306536	COL1A1
Dilated cardiomyopathy (DCM)	0.309357	IGF1
Fc gamma R-mediated phagocytosis	0.309357	FCGR3A
IL-17 signaling pathway	0.314966	CCL2
NF-kappa B signaling pathway	0.320529	LY96
Amoebiasis	0.323294	COL1A1
Prostate cancer	0.326048	IGF1
Progesterone-mediated oocyte maturation	0.331523	IGF1
Inflammatory mediator regulation of TRP channels	0.334244	IGF1
Melanogenesis	0.336953	EDNRB
Ribosome biogenesis in eukaryotes	0.336953	RPP25L
Longevity regulating pathway	0.339652	IGF1
Glucagon signaling pathway	0.34234	PHKB
Drug metabolism	0.35562	TK2
TNF signaling pathway	0.360857	CCL2
Leukocyte transendothelial migration	0.366052	PECAM1
Toxoplasmosis	0.368634	LY96
Sphingolipid signaling pathway	0.383909	S1PR1
AMPK signaling pathway	0.386419	IGF1
Lysosome	0.393889	CTSK
Platelet activation	0.396359	COL1A1
Neuroactive ligand-receptor interaction	0.398726	EDNRB;S1PR1
Oocyte meiosis	0.398819	IGF1
Natural killer cell mediated cytotoxicity	0.413372	FCGR3A
Systemic lupus erythematosus	0.418146	FCGR3A
PI3K-Akt signaling pathway	0.421357	COL1A1;IGF1
Apelin signaling pathway	0.427578	SERPINE1
Estrogen signaling pathway	0.427578	KRT20
Insulin signaling pathway	0.427578	PHKB
Apoptosis	0.441443	CTSK
Cell adhesion molecules (CAMs)	0.445991	PECAM1
Breast cancer	0.450502	IGF1
mTOR signaling pathway	0.461622	IGF1
Phagosome	0.461622	FCGR3A
Cellular senescence	0.478953	SERPINE1
Necroptosis	0.483199	CHMP4A
RNA transport	0.489504	RPP25L
cGMP-PKG signaling pathway	0.491588	EDNRB
Influenza A	0.501886	CCL2
Tuberculosis	0.517936	FCGR3A
Chemokine signaling pathway	0.539174	CCL2
Rap1 signaling pathway	0.568426	IGF1
Human cytomegalovirus infection	0.600787	CCL2
Ras signaling pathway	0.612096	IGF1
Pathways in cancer	0.636635	EDNRB;IGF1
Cytokine-cytokine receptor interaction	0.699395	CCL2
MAPK signaling pathway	0.700631	IGF1
Human papillomavirus infection	0.740856	COL1A1
Herpes simplex virus 1 infection	0.867557	CCL2

## Sheet: Wiki
Term	P-value	Genes
Lung fibrosis WP3624	1.2400486875556154E-4	DSP;GREM1;CCL2;IGF1
Adipogenesis WP236	0.00192649	KLF5;SERPINE1;NDN;IGF1
Senescence and Autophagy in Cancer WP615	0.00891983	COL1A1;SERPINE1;IGF1
Fibrin Complement Receptor 3 Signaling Pathway WP4136	0.0098429	LY96;CCL2
Vitamin B12 Metabolism WP1533	0.017501658697958892	SERPINE1;CCL2
Pathogenic Escherichia coli infection WP2272	0.020942523745110013	HCLS1;LY96
Mesodermal Commitment Pathway WP2857	0.021876813526667732	MEIS1;CSRP2;KLF5
Oncostatin M Signaling Pathway WP2374	0.028583202613202397	SERPINE1;CCL2
Folate Metabolism WP176	0.029400266828896366	SERPINE1;CCL2
Caloric restriction and aging WP4191	0.0319498	IGF1
Selenium Micronutrient Network WP15	0.047578842583712665	SERPINE1;CCL2
Hair Follicle Development: Cytodifferentiation (Part 3 of 3) WP2840	0.0485733	IGF1;PHLDA1
Genes targeted by miRNAs in adipocytes WP1992	0.051404222171077554	IGF1
Transcriptional cascade regulating adipogenesis WP4211	0.051404222171077554	KLF5
Valproic acid pathway WP3871	0.051404222171077554	HADHA
H19 action Rb-E2F1 signaling and CDK-Beta-catenin activity WP3969	0.055248524880398144	CSRP2
Osteoblast Signaling WP322	0.055248524880398144	COL1A1
Osteoclast Signaling WP12	0.062891	CTSK
Mitochondrial LC-Fatty Acid Beta-Oxidation WP368	0.0666894	HADHA
Canonical and Non-Canonical TGF-B signaling WP3874	0.0666894	GREM1
Platelet-mediated interactions with vascular and circulating cells WP4462	0.0666894	CCL2
miR-509-3p alteration of YAP1/ECM axis WP3967	0.0666894	COL1A1
Nucleotide Metabolism WP404	0.0742404	SRM
Extracellular vesicles in the crosstalk of cardiac cells WP4300	0.0742404	IGF1
Small Ligand GPCRs WP247	0.0742404	S1PR1
Urea cycle and metabolism of amino groups WP497	0.0779933	SRM
Methionine De Novo and Salvage Pathway WP3580	0.0854541	SRM
Blood Clotting Cascade WP272	0.0891621	SERPINE1
IL1 and megakaryocytes in obesity WP2865	0.0928552	CCL2
miRNA regulation of p53 pathway in prostate cancer WP3982	0.0928552	SERPINE1
Hypothesized Pathways in Pathogenesis of Cardiovascular Disease WP3668	0.0965335	SERPINE1
Signal Transduction of S1P Receptor WP26	0.0965335	S1PR1
Intraflagellar transport proteins binding to dynein WP4532	0.10384608302388916	HSPB11
Nanoparticle-mediated activation of receptor signaling WP2643	0.10748040674068252	COL1A1
Ectoderm Differentiation WP2858	0.10777919100308478	CCL2;RAB8B
Oligodendrocyte Specification and differentiation(including remyelination), leading to Myelin Components for CNS WP4304	0.11470543902882316	IGF1
Inflammatory Response Pathway WP453	0.11470543902882316	COL1A1
Factors and pathways affecting insulin-like growth factor (IGF1)-Akt signaling WP3850	0.11829626253520985	IGF1
White fat cell differentiation WP4149	0.12187270054239317	KLF5
Endothelin Pathways WP2197	0.1254348099265801	EDNRB
Fatty Acid Beta Oxidation WP143	0.12898264742204674	HADHA
Type 2 papillary renal cell carcinoma WP4241	0.12898264742204674	CTSK
Breast cancer pathway WP4262	0.12901363396201568	CETN3;IGF1
Type II interferon signaling (IFNG) WP619	0.13954109193130684	IFIT2
Photodynamic therapy-induced HIF-1 survival signaling WP3614	0.13954109193130684	SERPINE1
Glycogen Synthesis and Degradation WP500	0.14997310878201375	PHKB
TNF related weak inducer of apoptosis (TWEAK) Signaling Pathway WP2036	0.15685828813252092	CCL2
Prostaglandin Synthesis and Regulation WP98	0.16708290601895104	EDNRB
Differentiation Pathway WP2848	0.17718504444156863	IGF1
Copper homeostasis WP3286	0.19046654074736952	STEAP2
Focal Adhesion WP306	0.1913783361497037	COL1A1;IGF1
Cardiac Progenitor Differentiation WP2406	0.19375369312703866	IGF1
TGF-beta Receptor Signaling WP560	0.19702766198051563	SERPINE1
Cardiac Hypertrophic Response WP2795	0.20028849954383418	IGF1
IL-1 signaling pathway WP195	0.20028849954383418	CCL2
RANKL/RANK (Receptor activator of NFKB (ligand)) Signaling Pathway WP2018	0.20028849954383418	CTSK
Complement and Coagulation Cascades WP558	0.20999274342358087	SERPINE1
Ciliary landscape WP4352	0.21795564965795514	CNOT10;HSPB11
TYROBP Causal Network WP3945	0.21958066574369836	HCLS1
Prader-Willi and Angelman Syndrome WP3998	0.21958066574369836	NDN
Endochondral Ossification WP474	0.229054	IGF1
Non-genomic actions of 1,25 dihydroxyvitamin D3 WP4341	0.2507178671366587	CCL2
Arrhythmogenic Right Ventricular Cardiomyopathy WP2118	0.2598174367623267	DSP
Peptide GPCRs WP24	0.2598174367623267	EDNRB
Apoptosis WP254	0.2893681882587899	IGF1
MicroRNAs in cardiomyocyte hypertrophy WP1544	0.2893681882587899	IGF1
Pyrimidine metabolism WP4022	0.29225838147174227	TK2
Amino Acid metabolism WP3925	0.3093573340466671	SRM
GPCRs, Other WP117	0.3093573340466671	S1PR1
TNF alpha Signaling Pathway WP231	0.31216721737396574	CCL2
G Protein Signaling Pathways WP35	0.3149658092207967	AKAP11
B Cell Receptor Signaling Pathway WP23	0.3260481554386206	HCLS1
Human Complement System WP2806	0.3260481554386206	FCGR3A
Genes related to primary cilium development (based on CRISPR) WP4536	0.3423404683983466	HSPB11
Toll-like Receptor Signaling Pathway WP75	0.3423404683983466	LY96
Focal Adhesion-PI3K-Akt-mTOR-signaling pathway WP3932	0.34793784951640055	COL1A1;IGF1
Spinal Cord Injury WP2431	0.3813889168929621	CCL2
PI3K-Akt Signaling Pathway WP4172	0.4015772327930542	COL1A1;IGF1
Regulation of toll-like receptor signaling pathway WP1449	0.4322369438142942	LY96
Nonalcoholic fatty liver disease WP4396	0.46818662970226754	CCL2
Sudden Infant Death Syndrome (SIDS) Susceptibility Pathways WP706	0.47467239813870116	HADHA
Epithelial to mesenchymal transition in colorectal cancer WP4239	0.4768169118777768	DSP
Insulin Signaling WP481	0.4789527788428311	EHD2
Circadian rhythm related genes WP3594	0.5594871185767595	SERPINE1
VEGFA-VEGFR2 Signaling Pathway WP3888	0.618415	CCL2
GPCRs, Class A Rhodopsin-like WP455	0.6499598328892359	EDNRB
Nuclear Receptors Meta-Pathway WP2882	0.7288257003559739	CCL2

## Sheet: GO_Biological_Process
Term	P-value	Genes
regulation of protein polymerization (GO:0032271)	0.000240107	FCHSD2;HCLS1;CAMSAP2
macrophage chemotaxis (GO:0048246)	0.000713815	EDNRB;CCL2
positive regulation of cardiac muscle cell differentiation (GO:2000727)	0.000713815	GREM1;IGF1
macrophage migration (GO:1905517)	0.000713815	EDNRB;CCL2
negative regulation of blood vessel diameter (GO:0097756)	0.000870149	CHGA;EDNRB
regulation of bone remodeling (GO:0046850)	0.00104144	GREM1;S1PR1
plasma membrane tubulation (GO:0097320)	0.00104144	EHD2;CHMP4A
positive regulation of protein import into nucleus (GO:0042307)	0.00129567	HYAL2;HCLS1;IGF1
intermediate filament organization (GO:0045109)	0.00142839	DSP;KRT20
regulation of smooth muscle cell migration (GO:0014910)	0.00237649	SERPINE1;IGF1
extracellular matrix organization (GO:0030198)	0.00238219	GREM1;COL1A1;CTSK;SERPINE1;PECAM1
regulated exocytosis (GO:0045055)	0.00308113	SERPINE1;PECAM1;IGF1;STEAP2
positive regulation of protein autophosphorylation (GO:0031954)	0.00355059	GREM1;RASSF2
regulation of monocyte chemotaxis (GO:0090025)	0.00355059	GREM1;SERPINE1
negative regulation of neuron death (GO:1901215)	0.00465855	CHGA;CCL2;CHMP4A
negative regulation of cellular protein metabolic process (GO:0032269)	0.00565893	EDNRB;CAMK2N1;CNOT10
regulation of actin polymerization or depolymerization (GO:0008064)	0.00571947	FCHSD2;HCLS1
negative regulation of protein phosphorylation (GO:0001933)	0.00592611	GREM1;RASSF2;CAMK2N1;PODN
collagen fibril organization (GO:0030199)	0.00612708	COL1A1;GREM1
negative regulation of secretion by cell (GO:1903531)	0.00654758	CHGA;DPH3
negative regulation of mitochondrion organization (GO:0010823)	0.00788532	OMA1;IGF1
protein kinase B signaling (GO:0043491)	0.00883962	CCL2;IGF1
plasma membrane organization (GO:0007009)	0.00933519	EHD2;CHMP4A
viral life cycle (GO:0019058)	0.00939018	HYAL2;CCL2;CHMP4A
negative regulation of protein kinase activity (GO:0006469)	0.0098748	CAMK2N1;HYAL2;PODN
cellular response to cytokine stimulus (GO:0071345)	0.0104713	HYAL2;S1PR1;HCLS1;NDN;CCL2;PODN
positive regulation of peptidyl-tyrosine phosphorylation (GO:0050731)	0.0116845	GREM1;HCLS1;IGF1
positive regulation of receptor-mediated endocytosis (GO:0048260)	0.0119931	GREM1;SERPINE1
negative regulation of protein secretion (GO:0050709)	0.01256	DPH3;FAM3D
negative regulation of cell migration (GO:0030336)	0.0130864	HYAL2;SERPINE1;PODN
protein transmembrane import into intracellular organelle (GO:0044743)	0.0131384	DNAJC19;RAB8B
positive regulation of interleukin-8 production (GO:0032757)	0.0137282	HYAL2;SERPINE1
platelet degranulation (GO:0002576)	0.0139718	SERPINE1;PECAM1;IGF1
protein complex subunit organization (GO:0071822)	0.0143294	COL1A1;GREM1
cytoplasmic microtubule organization (GO:0031122)	0.0161998	HOOK1;CAMSAP2
pattern recognition receptor signaling pathway (GO:0002221)	0.0161998	CTSK;LY96
regulation of bone mineralization (GO:0030500)	0.0175017	GREM1;S1PR1
positive regulation of phosphatidylinositol 3-kinase signaling (GO:0014068)	0.0195347	HCLS1;IGF1
positive regulation of tyrosine phosphorylation of STAT protein (GO:0042531)	0.0195347	HCLS1;IGF1
skeletal system development (GO:0001501)	0.0214917	COL1A1;HYAL2;IGF1
regulation of protein kinase activity (GO:0045859)	0.0218768	RASSF2;CAMK2N1;PODN
negative regulation of cell differentiation (GO:0045596)	0.0230548	GREM1;MEIS1;CCDC85B
neutrophil migration (GO:1990266)	0.023131	PECAM1;CCL2
regulation of extrinsic apoptotic signaling pathway (GO:2001236)	0.0238807	HYAL2;IGF1
sphingosine-1-phosphate signaling pathway (GO:0003376)	0.0240581	S1PR1
polyamine biosynthetic process (GO:0006596)	0.0240581	SRM
positive regulation of protein import into nucleus, translocation (GO:0033160)	0.0240581	IGF1
positive regulation of cardiac muscle contraction (GO:0060452)	0.0240581	CHGA
negative regulation of catecholamine secretion (GO:0033604)	0.0240581	CHGA
ventricular compact myocardium morphogenesis (GO:0003223)	0.0240581	DSP
bundle of His cell-Purkinje myocyte adhesion involved in cell communication (GO:0086073)	0.0240581	DSP
cardiolipin acyl-chain remodeling (GO:0035965)	0.0240581	HADHA
negative regulation of muscle cell apoptotic process (GO:0010656)	0.0240581	IGF1
collagen biosynthetic process (GO:0032964)	0.0240581	COL1A1
positive regulation of cardiac muscle tissue development (GO:0055025)	0.0240581	GREM1
peroxisomal membrane transport (GO:0015919)	0.0240581	RAB8B
enteric nervous system development (GO:0048484)	0.0240581	EDNRB
iron ion import across plasma membrane (GO:0098711)	0.0240581	STEAP2
glomerulus vasculature development (GO:0072012)	0.0240581	PECAM1
positive regulation of granulocyte differentiation (GO:0030854)	0.0240581	HCLS1
regulation of relaxation of cardiac muscle (GO:1901897)	0.0240581	CHGA
negative regulation of mononuclear cell migration (GO:0071676)	0.0240581	GREM1
regulation of glial cell apoptotic process (GO:0034350)	0.0240581	CCL2
neutrophil extravasation (GO:0072672)	0.0240581	PECAM1
response to lipopolysaccharide (GO:0032496)	0.0250936	SERPINE1;LY96;CCL2
regulation of tyrosine phosphorylation of STAT protein (GO:0042509)	0.0254095	HCLS1;IGF1
protein targeting to membrane (GO:0006612)	0.0254095	CHMP4A;RAB8B
protein localization to membrane (GO:0072657)	0.0272268	EHD2;CPE;RAB8B
homophilic cell adhesion via plasma membrane adhesion molecules (GO:0007156)	0.0277755	GYPC;PECAM1
positive regulation of JAK-STAT cascade (GO:0046427)	0.0277755	HCLS1;IGF1
positive regulation of insulin-like growth factor receptor signaling pathway (GO:0043568)	0.0280118	IGF1
membrane fusion involved in viral entry into host cell (GO:0039663)	0.0280118	HYAL2
positive regulation of urine volume (GO:0035810)	0.0280118	HYAL2
cardiac muscle cell-cardiac muscle cell adhesion (GO:0086042)	0.0280118	DSP
positive regulation of calcineurin-NFAT signaling cascade (GO:0070886)	0.0280118	IGF1
negative regulation of MyD88-independent toll-like receptor signaling pathway (GO:0034128)	0.0280118	LY96
negative regulation of glial cell apoptotic process (GO:0034351)	0.0280118	CCL2
regulation of endocytic recycling (GO:2001135)	0.0280118	EHD2
regulation of mitochondrial fusion (GO:0010635)	0.0280118	OMA1
positive regulation of striated muscle contraction (GO:0045989)	0.0280118	CHGA
posttranslational protein targeting to endoplasmic reticulum membrane (GO:0006620)	0.0280118	CHMP4A
regulation of natural killer cell chemotaxis (GO:2000501)	0.0280118	CCL2
positive regulation of apoptotic cell clearance (GO:2000427)	0.0280118	CCL2
fusion of virus membrane with host plasma membrane (GO:0019064)	0.0280118	HYAL2
vascular smooth muscle contraction (GO:0014829)	0.0280118	EDNRB
negative regulation of osteoblast proliferation (GO:0033689)	0.0280118	GREM1
positive regulation of insulin receptor signaling pathway (GO:0046628)	0.0280118	IGF1
regulation of transcription from RNA polymerase II promoter involved in myocardial precursor cell differentiation (GO:0003256)	0.0280118	GREM1
copper ion import (GO:0015677)	0.0280118	STEAP2
protein maturation by iron-sulfur cluster transfer (GO:0097428)	0.0280118	NFU1
tooth mineralization (GO:0034505)	0.0280118	COL1A1
spermidine metabolic process (GO:0008216)	0.0280118	SRM
negative regulation of cell adhesion mediated by integrin (GO:0033629)	0.0280118	SERPINE1
detection of molecule of bacterial origin (GO:0032490)	0.0280118	LY96
membrane invagination (GO:0010324)	0.0280118	CHMP4A
regulation of epithelial to mesenchymal transition (GO:0010717)	0.0310622	GREM1;COL1A1
regulation of actin filament polymerization (GO:0030833)	0.0310622	FCHSD2;HCLS1
regulation of osteoblast differentiation (GO:0045667)	0.0319068	GREM1;IGF1
biomineral tissue development (GO:0031214)	0.0319498	COL1A1
mast cell activation involved in immune response (GO:0002279)	0.0319498	CHGA
monocyte activation (GO:0042117)	0.0319498	HYAL2
desmosome organization (GO:0002934)	0.0319498	DSP
peptidyl-diphthamide metabolic process (GO:0017182)	0.0319498	DPH3
mast cell degranulation (GO:0043303)	0.0319498	CHGA
negative regulation of bone remodeling (GO:0046851)	0.0319498	GREM1
regulation of smooth muscle cell apoptotic process (GO:0034391)	0.0319498	IGF1
cellular response to UV-B (GO:0071493)	0.0319498	HYAL2
regulation of MyD88-independent toll-like receptor signaling pathway (GO:0034127)	0.0319498	LY96
peptidyl-diphthamide biosynthetic process from peptidyl-histidine (GO:0017183)	0.0319498	DPH3
bundle of His cell to Purkinje myocyte communication (GO:0086069)	0.0319498	DSP
insulin metabolic process (GO:1901142)	0.0319498	CPE
regulation of apoptotic cell clearance (GO:2000425)	0.0319498	CCL2
negative regulation of developmental process (GO:0051093)	0.0327605	GREM1;OMA1
defense response to Gram-negative bacterium (GO:0050829)	0.0336231	CHGA;SERPINE1
response to insulin (GO:0032868)	0.0336231	IGF1;RAB8B
cell-cell junction organization (GO:0045216)	0.0344946	DSP;RAB8B
regulation of neuron death (GO:1901214)	0.0344946	CHGA;CHMP4A
positive regulation of inflammatory response (GO:0050729)	0.0353748	HYAL2;SERPINE1
negative regulation of serine-type endopeptidase activity (GO:1900004)	0.0358719	SPINK1
negative regulation of leukocyte chemotaxis (GO:0002689)	0.0358719	GREM1
mitochondrial protein processing (GO:0034982)	0.0358719	OMA1
positive regulation of hemostasis (GO:1900048)	0.0358719	SERPINE1
positive regulation of coagulation (GO:0050820)	0.0358719	SERPINE1
regulation of cell-cell adhesion mediated by cadherin (GO:2000047)	0.0358719	EPCAM
positive regulation of natural killer cell mediated cytotoxicity directed against tumor cell target (GO:0002860)	0.0358719	GYPC
sphingomyelin metabolic process (GO:0006684)	0.0358719	SAMD8
positive regulation of nitric-oxide synthase biosynthetic process (GO:0051770)	0.0358719	CCL2
mRNA methylation (GO:0080009)	0.0358719	VIRMA
T cell mediated immunity (GO:0002456)	0.0358719	BTN3A2
mast cell mediated immunity (GO:0002448)	0.0358719	CHGA
negative regulation of serine-type peptidase activity (GO:1902572)	0.0358719	SPINK1
negative regulation of fibrinolysis (GO:0051918)	0.0358719	SERPINE1
positive regulation of natural killer cell mediated immune response to tumor cell (GO:0002857)	0.0358719	GYPC
regulation of glycoprotein biosynthetic process (GO:0010559)	0.0358719	IGF1
positive regulation of defense response (GO:0031349)	0.0362637	HYAL2;SERPINE1
positive regulation of transcription, DNA-templated (GO:0045893)	0.0369547	GREM1;COL1A1;KLF5;ELF3;EPCAM;HYAL2;SERPINE1;HCLS1;IGF1
negative regulation of extrinsic apoptotic signaling pathway (GO:2001237)	0.0380673	SERPINE1;IGF1
response to interleukin-1 (GO:0070555)	0.0380673	HYAL2;CCL2
regulation of cell migration (GO:0030334)	0.0394402	COL1A1;SERPINE1;IGF1;PODN
endothelium development (GO:0003158)	0.0397784	PECAM1
positive regulation of calcium ion import (GO:0090280)	0.0397784	CCL2
positive regulation of smooth muscle cell migration (GO:0014911)	0.0397784	IGF1
regulation of cytoplasmic translational elongation (GO:1900247)	0.0397784	DPH3
cellular biogenic amine metabolic process (GO:0006576)	0.0397784	SRM
negative regulation of pathway-restricted SMAD protein phosphorylation (GO:0060394)	0.0397784	GREM1
regulation of urine volume (GO:0035809)	0.0397784	HYAL2
regulation of granulocyte differentiation (GO:0030852)	0.0397784	HCLS1
negative regulation of autophagosome assembly (GO:1902902)	0.0397784	CHMP4A
regulation of natural killer cell mediated cytotoxicity directed against tumor cell target (GO:0002858)	0.0397784	GYPC
regulation of plasminogen activation (GO:0010755)	0.0397784	SERPINE1
smooth muscle cell differentiation (GO:0051145)	0.0397784	EDNRB
insulin-like growth factor receptor signaling pathway (GO:0048009)	0.0397784	IGF1
visual perception (GO:0007601)	0.0399047	DNAJC19;COL1A1
regulation of phosphatidylinositol 3-kinase signaling (GO:0014066)	0.0417751	HCLS1;IGF1
negative regulation of MAPK cascade (GO:0043409)	0.0417751	CAMK2N1;HYAL2
positive regulation of binding (GO:0051099)	0.0427226	DPH3;IGF1
epidermis development (GO:0008544)	0.0427226	DSP;ELF3
sensory perception of light stimulus (GO:0050953)	0.0427226	DNAJC19;COL1A1
negative regulation of cell death (GO:0060548)	0.0427226	CHGA;CHMP4A
replicative senescence (GO:0090399)	0.0436692	SERPINE1
negative regulation of bone mineralization (GO:0030502)	0.0436692	GREM1
regulation of ventricular cardiac muscle cell action potential (GO:0098911)	0.0436692	DSP
relaxation of cardiac muscle (GO:0055119)	0.0436692	CHGA
positive regulation of myoblast fusion (GO:1901741)	0.0436692	EHD2
regulation of serine-type endopeptidase activity (GO:1900003)	0.0436692	SPINK1
regulation of cardiac muscle cell differentiation (GO:2000725)	0.0436692	GREM1
negative regulation of peptide secretion (GO:0002792)	0.0436692	DPH3
lymphocyte mediated immunity (GO:0002449)	0.0436692	BTN3A2
regulation of ceramide biosynthetic process (GO:2000303)	0.0436692	SAMD8
positive regulation of glycoprotein biosynthetic process (GO:0010560)	0.0436692	IGF1
negative regulation of endopeptidase activity (GO:0010951)	0.0446415	SPINK1;SERPINE1
protein maturation (GO:0051604)	0.0446415	NFU1;CPE
cellular response to molecule of bacterial origin (GO:0071219)	0.0456129	SERPINE1;CCL2
regulation of peptidyl-tyrosine phosphorylation (GO:0050730)	0.046592	HCLS1;IGF1
negative regulation of apoptotic process (GO:0043066)	0.0469588	GREM1;TNFAIP8;HCLS1;CCL2;IGF1
regulation of myoblast fusion (GO:1901739)	0.0475445	EHD2
vasoconstriction (GO:0042310)	0.0475445	EDNRB
regulation of nitric-oxide synthase biosynthetic process (GO:0051769)	0.0475445	CCL2
negative regulation of chondrocyte differentiation (GO:0032331)	0.0475445	GREM1
vesicle budding from membrane (GO:0006900)	0.0475445	CHMP4A
regulation of protein import into nucleus, translocation (GO:0033158)	0.0475445	IGF1
collagen metabolic process (GO:0032963)	0.0475445	COL1A1
pyrimidine nucleoside salvage (GO:0043097)	0.0475445	TK2
PERK-mediated unfolded protein response (GO:0036499)	0.0475445	CCL2
pyrimidine-containing compound salvage (GO:0008655)	0.0475445	TK2
polyamine metabolic process (GO:0006595)	0.0475445	SRM
positive regulation of cardiocyte differentiation (GO:1905209)	0.0475445	GREM1
cellular glucan metabolic process (GO:0006073)	0.0475445	PHKB
phasic smooth muscle contraction (GO:0014821)	0.0475445	EDNRB
negative regulation of leukocyte apoptotic process (GO:2000107)	0.0475445	HCLS1
toll-like receptor signaling pathway (GO:0002224)	0.0475788	CTSK;LY96
regulation of peptidyl-serine phosphorylation (GO:0033135)	0.0475788	RASSF2;HCLS1
negative regulation of hemostasis (GO:1900047)	0.0514042	SERPINE1
renal absorption (GO:0070293)	0.0514042	HYAL2
regulation of fibrinolysis (GO:0051917)	0.0514042	SERPINE1
regulation of biomineral tissue development (GO:0070167)	0.0514042	S1PR1
positive regulation of glycogen biosynthetic process (GO:0045725)	0.0514042	IGF1
regulation of cAMP metabolic process (GO:0030814)	0.0514042	CHGA
cardiolipin metabolic process (GO:0032048)	0.0514042	HADHA
negative regulation of cartilage development (GO:0061037)	0.0514042	GREM1
response to UV-B (GO:0010224)	0.0514042	HYAL2
mRNA modification (GO:0016556)	0.0514042	VIRMA
positive regulation of response to external stimulus (GO:0032103)	0.051602	HYAL2;SERPINE1
cellular response to lipopolysaccharide (GO:0071222)	0.0526263	SERPINE1;CCL2
negative regulation of kinase activity (GO:0033673)	0.0526263	CAMK2N1;PODN
proteolysis involved in cellular protein catabolic process (GO:0051603)	0.0546968	CTSK;OMA1
regulation of fibroblast migration (GO:0010762)	0.0552485	HYAL2
nucleoside salvage (GO:0043174)	0.0552485	TK2
metallo-sulfur cluster assembly (GO:0031163)	0.0552485	NFU1
regulation of Golgi organization (GO:1903358)	0.0552485	CAMSAP2
necroptotic process (GO:0070266)	0.0552485	LY96
adaptive immune response based on somatic recombination of immune receptors built from immunoglobulin superfamily domains (GO:0002460)	0.0552485	BTN3A2
positive regulation of vascular smooth muscle cell proliferation (GO:1904707)	0.0552485	IGF1
myotube cell development (GO:0014904)	0.0552485	IGF1
regulation of calcineurin-NFAT signaling cascade (GO:0070884)	0.0552485	IGF1
negative regulation of smooth muscle cell migration (GO:0014912)	0.0552485	SERPINE1
negative regulation of hemopoiesis (GO:1903707)	0.0552485	MEIS1
positive regulation of purine nucleotide metabolic process (GO:1900544)	0.0552485	CHGA
positive regulation of muscle hypertrophy (GO:0014742)	0.0552485	IGF1
cardiac left ventricle morphogenesis (GO:0003214)	0.0552485	CPE
copper ion transport (GO:0006825)	0.0552485	STEAP2
negative regulation of biomineral tissue development (GO:0070168)	0.0552485	GREM1
positive regulation of interleukin-8 secretion (GO:2000484)	0.0552485	HYAL2
positive regulation of glycogen metabolic process (GO:0070875)	0.0552485	IGF1
cell migration involved in sprouting angiogenesis (GO:0002042)	0.0552485	GREM1
cellular response to fibroblast growth factor stimulus (GO:0044344)	0.0557427	HYAL2;CCL2
skin development (GO:0043588)	0.0557427	DSP;COL1A1
positive regulation of transcription from RNA polymerase II promoter (GO:0045944)	0.055901	GREM1;KLF5;EPCAM;HYAL2;SERPINE1;HCLS1;IGF1
response to tumor necrosis factor (GO:0034612)	0.0589225	HYAL2;CCL2
negative regulation of cell motility (GO:2000146)	0.0589225	SERPINE1;PODN
myotube differentiation (GO:0014902)	0.0590774	IGF1
autonomic nervous system development (GO:0048483)	0.0590774	EDNRB
positive regulation of cellular response to insulin stimulus (GO:1900078)	0.0590774	IGF1
positive regulation of glycolytic process (GO:0045821)	0.0590774	IGF1
pyrimidine nucleoside biosynthetic process (GO:0046134)	0.0590774	TK2
positive regulation of small GTPase mediated signal transduction (GO:0051057)	0.0590774	IGF1
positive regulation of coenzyme metabolic process (GO:0051197)	0.0590774	IGF1
positive regulation of protein import (GO:1904591)	0.0590774	HYAL2
negative regulation of insulin secretion (GO:0046676)	0.0590774	FAM3D
positive regulation of syncytium formation by plasma membrane fusion (GO:0060143)	0.0590774	EHD2
negative regulation of coagulation (GO:0050819)	0.0590774	SERPINE1
negative regulation of protein processing (GO:0010955)	0.0590774	SERPINE1
toll-like receptor 4 signaling pathway (GO:0034142)	0.0590774	LY96
regulation of fertilization (GO:0080154)	0.0590774	SPINK1
protein targeting to peroxisome (GO:0006625)	0.0590774	RAB8B
negative regulation of release of cytochrome c from mitochondria (GO:0090201)	0.0590774	IGF1
cellular biogenic amine biosynthetic process (GO:0042401)	0.0590774	SRM
positive regulation of cellular process (GO:0048522)	0.0594555	GREM1;EHD2;EPCAM;HCLS1;IGF1
T cell migration (GO:0072678)	0.062891	S1PR1
lipopolysaccharide-mediated signaling pathway (GO:0031663)	0.062891	CCL2
regulation of osteoblast proliferation (GO:0033688)	0.062891	GREM1
fibrinolysis (GO:0042730)	0.062891	SERPINE1
positive regulation of cyclic nucleotide metabolic process (GO:0030801)	0.062891	CHGA
positive regulation of cardiac muscle tissue growth (GO:0055023)	0.062891	IGF1
genitalia development (GO:0048806)	0.062891	DNAJC19
negative regulation of peptide hormone secretion (GO:0090278)	0.062891	FAM3D
negative regulation of response to wounding (GO:1903035)	0.062891	SERPINE1
hyaluronan catabolic process (GO:0030214)	0.062891	HYAL2
regulation of stem cell proliferation (GO:0072091)	0.062891	EPCAM
regulation of acrosome reaction (GO:0060046)	0.062891	SPINK1
positive regulation of cardiac muscle hypertrophy (GO:0010613)	0.062891	IGF1
myoblast differentiation (GO:0045445)	0.062891	IGF1
positive regulation of myotube differentiation (GO:0010831)	0.062891	EHD2
programmed necrotic cell death (GO:0097300)	0.062891	LY96
protein processing (GO:0016485)	0.0632577	CPE;OMA1
endosomal transport (GO:0016197)	0.066025	EHD2;HOOK1;CHMP4A
regulation of multicellular organism growth (GO:0040014)	0.0666894	IGF1
positive regulation of G-protein coupled receptor protein signaling pathway (GO:0045745)	0.0666894	CHGA
regulation of insulin-like growth factor receptor signaling pathway (GO:0043567)	0.0666894	IGF1
positive regulation of natural killer cell mediated cytotoxicity (GO:0045954)	0.0666894	GYPC
positive regulation of interleukin-6 secretion (GO:2000778)	0.0666894	HYAL2
positive regulation of monocyte chemotaxis (GO:0090026)	0.0666894	SERPINE1
positive regulation of striated muscle cell differentiation (GO:0051155)	0.0666894	GREM1
regulation of myelination (GO:0031641)	0.0666894	LGI4
positive regulation of stem cell proliferation (GO:2000648)	0.0666894	EPCAM
viral entry into host cell (GO:0046718)	0.0666894	HYAL2
regulation of protein secretion (GO:0050708)	0.0699556	DPH3;IGF1
modulation by virus of host morphology or physiology (GO:0019048)	0.0704725	HYAL2
glucan catabolic process (GO:0009251)	0.0704725	PHKB
negative regulation of microtubule depolymerization (GO:0007026)	0.0704725	CAMSAP2
negative regulation of peptidyl-serine phosphorylation (GO:0033137)	0.0704725	RASSF2
iron-sulfur cluster assembly (GO:0016226)	0.0704725	NFU1
heart trabecula morphogenesis (GO:0061384)	0.0704725	S1PR1
response to nutrient levels (GO:0031667)	0.0704725	IGF1
positive regulation of actin cytoskeleton reorganization (GO:2000251)	0.0704725	HCLS1
glycogen catabolic process (GO:0005980)	0.0704725	PHKB
blood vessel endothelial cell migration (GO:0043534)	0.0704725	GREM1
negative regulation of protein transport (GO:0051224)	0.0704725	DPH3
regulation of microtubule polymerization or depolymerization (GO:0031110)	0.0704725	CAMSAP2
positive regulation of carbohydrate metabolic process (GO:0045913)	0.0704725	IGF1
protein import into mitochondrial matrix (GO:0030150)	0.0742404	DNAJC19
regulation of protein kinase A signaling (GO:0010738)	0.0742404	AKAP11
primary alcohol metabolic process (GO:0034308)	0.0742404	IGF1
macromolecule biosynthetic process (GO:0009059)	0.0742404	COL1A1
positive regulation of blood coagulation (GO:0030194)	0.0742404	SERPINE1
positive regulation of heart contraction (GO:0045823)	0.0742404	CHGA
cellular polysaccharide catabolic process (GO:0044247)	0.0742404	PHKB
positive regulation of activated T cell proliferation (GO:0042104)	0.0742404	IGF1
positive regulation of mononuclear cell migration (GO:0071677)	0.0742404	SERPINE1
regulation of transcription factor import into nucleus (GO:0042990)	0.0742404	HCLS1
positive regulation of transcription regulatory region DNA binding (GO:2000679)	0.0742404	IGF1
regulation of organelle organization (GO:0033043)	0.0768746	TBC1D9;CAMSAP2
proteoglycan metabolic process (GO:0006029)	0.0779933	IGF1
regulation of epidermal cell differentiation (GO:0045604)	0.0779933	CTSK
viral budding via host ESCRT complex (GO:0039702)	0.0779933	CHMP4A
dorsal/ventral pattern formation (GO:0009953)	0.0779933	GREM1
negative regulation of cyclase activity (GO:0031280)	0.0779933	EDNRB
adenylate cyclase-activating adrenergic receptor signaling pathway (GO:0071880)	0.0779933	CHGA
negative regulation of adenylate cyclase activity (GO:0007194)	0.0779933	EDNRB
negative regulation of protein depolymerization (GO:1901880)	0.0779933	CAMSAP2
striated muscle cell development (GO:0055002)	0.0779933	IGF1
regulation of glycogen biosynthetic process (GO:0005979)	0.0779933	IGF1
negative regulation of cell growth (GO:0030308)	0.0792276	CCDC85B;HYAL2
regulation of cell proliferation (GO:0042127)	0.079393	GREM1;EPCAM;CAMK2N1;HCLS1;IGF1;PODN
protein localization to cell periphery (GO:1990778)	0.0816031	EHD2;RAB8B
hyaluronan metabolic process (GO:0030212)	0.0817312	HYAL2
negative regulation of protein tyrosine kinase activity (GO:0061099)	0.0817312	HYAL2
positive regulation of leukocyte cell-cell adhesion (GO:1903039)	0.0817312	CCL2
energy reserve metabolic process (GO:0006112)	0.0817312	PHKB
negative regulation of cAMP biosynthetic process (GO:0030818)	0.0817312	EDNRB
negative regulation of cyclin-dependent protein kinase activity (GO:1904030)	0.0817312	CAMK2N1
negative regulation of macroautophagy (GO:0016242)	0.0817312	CHMP4A
regulation of cardiac muscle hypertrophy (GO:0010611)	0.0817312	IGF1
positive regulation of receptor internalization (GO:0002092)	0.0817312	GREM1
embryonic skeletal system development (GO:0048706)	0.0817312	COL1A1
ERK1 and ERK2 cascade (GO:0070371)	0.0817312	IGF1
regulation of immune response (GO:0050776)	0.0818267	COL1A1;FCGR3A;BTN3A2
vesicle-mediated transport (GO:0016192)	0.0849504	EHD2;HOOK1;CHMP4A;STEAP2
negative regulation of growth (GO:0045926)	0.0852074	CCDC85B;HYAL2
STAT cascade (GO:0097696)	0.0854541	CCL2
regulation of microtubule depolymerization (GO:0031114)	0.0854541	CAMSAP2
regulation of calcium ion import (GO:0090279)	0.0854541	CCL2
regulation of catecholamine secretion (GO:0050433)	0.0854541	CHGA
early endosome to late endosome transport (GO:0045022)	0.0854541	HOOK1
viral genome replication (GO:0019079)	0.0854541	CCL2
regulation of bone resorption (GO:0045124)	0.0854541	S1PR1
negative regulation of lyase activity (GO:0051350)	0.0854541	EDNRB
negative regulation of myeloid cell differentiation (GO:0045638)	0.0854541	MEIS1
positive regulation of programmed cell death (GO:0043068)	0.0863971	TNFAIP8;RASSF2;IFIT2
positive regulation of ATP metabolic process (GO:1903580)	0.0891621	IGF1
regulation of interleukin-8 secretion (GO:2000482)	0.0891621	HYAL2
lamellipodium assembly (GO:0030032)	0.0891621	S1PR1
vesicle-mediated transport between endosomal compartments (GO:0098927)	0.0891621	HOOK1
cellular response to amyloid-beta (GO:1904646)	0.0891621	IGF1
viral budding (GO:0046755)	0.0891621	CHMP4A
regulation of chondrocyte differentiation (GO:0032330)	0.0891621	GREM1
eosinophil migration (GO:0072677)	0.0928552	CCL2
limb development (GO:0060173)	0.0928552	GREM1
neuromuscular synaptic transmission (GO:0007274)	0.0928552	FCHSD2
eosinophil chemotaxis (GO:0048245)	0.0928552	CCL2
regulation of cardiac muscle cell action potential (GO:0098901)	0.0928552	DSP
proteoglycan biosynthetic process (GO:0030166)	0.0928552	IGF1
negative regulation of endothelial cell apoptotic process (GO:2000352)	0.0928552	SERPINE1
positive regulation of cell proliferation (GO:0008284)	0.0932843	GREM1;EPCAM;HCLS1;IGF1
vesicle organization (GO:0016050)	0.0938002	HOOK1;CHMP4A
heterotypic cell-cell adhesion (GO:0034113)	0.0965335	DSP
negative regulation of wound healing (GO:0061045)	0.0965335	SERPINE1
lamellipodium organization (GO:0097581)	0.0965335	S1PR1
misfolded or incompletely synthesized protein catabolic process (GO:0006515)	0.0965335	OMA1
response to amyloid-beta (GO:1904645)	0.0965335	IGF1
positive regulation of nuclear division (GO:0051785)	0.0965335	IGF1
regulation of nervous system development (GO:0051960)	0.0965335	LGI4
regulation of vascular smooth muscle cell proliferation (GO:1904705)	0.0965335	IGF1
positive regulation of embryonic development (GO:0040019)	0.0965335	IGF1
positive regulation of glucose transport (GO:0010828)	0.0965335	IGF1
regulation of protein import into nucleus (GO:0042306)	0.0965335	HYAL2
protein localization to plasma membrane (GO:0072659)	0.0975573	EHD2;RAB8B
positive regulation of glucose import (GO:0046326)	0.100197	IGF1
cytoskeleton-dependent intracellular transport (GO:0030705)	0.100197	HOOK1
regulation of cardiac muscle cell contraction (GO:0086004)	0.100197	DSP
regulation of transcription regulatory region DNA binding (GO:2000677)	0.100197	IGF1
positive regulation of wound healing (GO:0090303)	0.100197	SERPINE1
GPI anchor metabolic process (GO:0006505)	0.100197	MPPE1
regulation of supramolecular fiber organization (GO:1902903)	0.100197	CAMSAP2
positive regulation of cAMP metabolic process (GO:0030816)	0.100197	CHGA
cellular response to organic substance (GO:0071310)	0.101357	HCLS1;CCL2
positive regulation of macromolecule metabolic process (GO:0010604)	0.101563	GREM1;CAMK2N1;IGF1
negative regulation of cell-matrix adhesion (GO:0001953)	0.103846	SERPINE1
negative regulation of osteoblast differentiation (GO:0045668)	0.103846	GREM1
negative regulation of peptidyl-tyrosine phosphorylation (GO:0050732)	0.103846	HYAL2
response to hexose (GO:0009746)	0.103846	IGF1
leukocyte cell-cell adhesion (GO:0007159)	0.103846	PECAM1
endocytic recycling (GO:0032456)	0.103846	EHD2
negative regulation of microtubule polymerization or depolymerization (GO:0031111)	0.103846	CAMSAP2
regulation of blood vessel diameter (GO:0097746)	0.103846	CHGA
negative regulation of organelle assembly (GO:1902116)	0.103846	CHMP4A
regulation of autophagy of mitochondrion (GO:1903146)	0.103846	CTSK
carboxylic acid catabolic process (GO:0046395)	0.10748	HYAL2
positive regulation of calcium-mediated signaling (GO:0050850)	0.10748	IGF1
regulation of receptor internalization (GO:0002090)	0.10748	GREM1
regulation of adenylate cyclase activity (GO:0045761)	0.10748	EDNRB
positive regulation of extrinsic apoptotic signaling pathway (GO:2001238)	0.10748	HYAL2
positive regulation of fibroblast proliferation (GO:0048146)	0.10748	IGF1
lytic vacuole organization (GO:0080171)	0.10748	HOOK1
regulation of vesicle-mediated transport (GO:0060627)	0.107779	TBC1D9;RAB8B
cellular response to growth factor stimulus (GO:0071363)	0.109077	HYAL2;CCL2
cellular protein modification process (GO:0006464)	0.110558	DSP;KLHL5;FN3KRP;CCL2;CPE;LMO7;PHKB
regulation of keratinocyte differentiation (GO:0045616)	0.1111	CTSK
TRIF-dependent toll-like receptor signaling pathway (GO:0035666)	0.1111	LY96
negative regulation of epithelial cell apoptotic process (GO:1904036)	0.1111	SERPINE1
nuclear-transcribed mRNA poly(A) tail shortening (GO:0000289)	0.1111	CNOT10
regulation of activated T cell proliferation (GO:0046006)	0.1111	IGF1
MyD88-dependent toll-like receptor signaling pathway (GO:0002755)	0.1111	LY96
lysosome localization (GO:0032418)	0.1111	CHGA
regulation of apoptotic process (GO:0042981)	0.112499	GREM1;TNFAIP8;RASSF2;OMA1;IGF1;IFIT2
positive regulation of macromolecule biosynthetic process (GO:0010557)	0.112994	CCL2;IGF1
cell-cell adhesion via plasma-membrane adhesion molecules (GO:0098742)	0.112994	GYPC;PECAM1
cytokine-mediated signaling pathway (GO:0019221)	0.113845	S1PR1;NDN;CCL2;PODN;IFIT2
regulation of actin cytoskeleton reorganization (GO:2000249)	0.114705	HCLS1
regulation of developmental growth (GO:0048638)	0.114705	IGF1
connective tissue development (GO:0061448)	0.114705	HYAL2
phosphatidylinositol 3-kinase signaling (GO:0014065)	0.114705	IGF1
regulation of blood coagulation (GO:0030193)	0.114705	SERPINE1
activation of protein kinase B activity (GO:0032148)	0.114705	IGF1
multivesicular body assembly (GO:0036258)	0.114705	CHMP4A
regulation of cell adhesion mediated by integrin (GO:0033628)	0.114705	SERPINE1
MyD88-independent toll-like receptor signaling pathway (GO:0002756)	0.114705	LY96
negative regulation of toll-like receptor signaling pathway (GO:0034122)	0.118296	LY96
negative regulation of cell-cell adhesion (GO:0022408)	0.118296	EPCAM
regulation of glucose import (GO:0046324)	0.118296	IGF1
lysosome organization (GO:0007040)	0.118296	HOOK1
regulation of protein tyrosine kinase activity (GO:0061097)	0.118296	HYAL2
negative regulation of extrinsic apoptotic signaling pathway via death domain receptors (GO:1902042)	0.118296	SERPINE1
multivesicular body organization (GO:0036257)	0.118296	CHMP4A
regulation of protein autophosphorylation (GO:0031952)	0.118296	RASSF2
vesicle-mediated transport to the plasma membrane (GO:0098876)	0.118296	STEAP2
cofactor biosynthetic process (GO:0051188)	0.118296	NFU1
negative regulation of fat cell differentiation (GO:0045599)	0.121873	CCDC85B
positive regulation of transcription factor import into nucleus (GO:0042993)	0.121873	HCLS1
ceramide biosynthetic process (GO:0046513)	0.121873	SAMD8
negative regulation of BMP signaling pathway (GO:0030514)	0.121873	GREM1
aminoglycan catabolic process (GO:0006026)	0.121873	HYAL2
GPI anchor biosynthetic process (GO:0006506)	0.121873	MPPE1
positive regulation of myeloid leukocyte differentiation (GO:0002763)	0.121873	HCLS1
positive regulation of tumor necrosis factor superfamily cytokine production (GO:1903557)	0.121873	LY96
cellular response to interleukin-1 (GO:0071347)	0.123615	HYAL2;CCL2
glycogen metabolic process (GO:0005977)	0.125435	PHKB
positive regulation of nucleocytoplasmic transport (GO:0046824)	0.125435	HYAL2
entry into host cell (GO:0030260)	0.125435	HYAL2
stem cell differentiation (GO:0048863)	0.125435	EPCAM
positive regulation of calcium ion transport (GO:0051928)	0.125435	CCL2
positive regulation of Notch signaling pathway (GO:0045747)	0.125435	ELF3
regulation of autophagosome assembly (GO:2000785)	0.125435	CHMP4A
positive regulation of intracellular protein transport (GO:0090316)	0.126307	CTSK;HYAL2
protein stabilization (GO:0050821)	0.126307	RASSF2;IGF1
positive regulation of apoptotic process (GO:0043065)	0.128381	TNFAIP8;RASSF2;IFIT2
apoptotic mitochondrial changes (GO:0008637)	0.128983	IFIT2
regulation of interleukin-8 production (GO:0032677)	0.128983	SERPINE1
negative regulation of cellular metabolic process (GO:0031324)	0.128983	EDNRB
ventricular cardiac muscle tissue morphogenesis (GO:0055010)	0.128983	DSP
regulation of insulin receptor signaling pathway (GO:0046626)	0.128983	IGF1
positive regulation of cell development (GO:0010720)	0.128983	IGF1
regulation of wound healing (GO:0061041)	0.128983	SERPINE1
positive regulation of DNA binding (GO:0043388)	0.128983	IGF1
regulation of cyclin-dependent protein kinase activity (GO:1904029)	0.132516	CAMK2N1
regulation of heart rate by cardiac conduction (GO:0086091)	0.132516	DSP
positive regulation of peptide secretion (GO:0002793)	0.132516	IGF1
negative regulation of protein kinase B signaling (GO:0051898)	0.132516	HYAL2
regulation of microtubule polymerization (GO:0031113)	0.132516	CAMSAP2
regulation of endothelial cell apoptotic process (GO:2000351)	0.132516	SERPINE1
erythrocyte differentiation (GO:0030218)	0.132516	HCLS1
positive regulation of DNA replication (GO:0045740)	0.132516	IGF1
positive regulation of telomerase activity (GO:0051973)	0.132516	GREM1
regulation of cardiac muscle contraction (GO:0055117)	0.132516	CHGA
positive regulation of osteoblast differentiation (GO:0045669)	0.132516	IGF1
endosome organization (GO:0007032)	0.136036	HOOK1
regulation of receptor-mediated endocytosis (GO:0048259)	0.136036	SERPINE1
muscle cell differentiation (GO:0042692)	0.136036	IGF1
cardiac muscle tissue morphogenesis (GO:0055008)	0.136036	S1PR1
negative regulation of blood coagulation (GO:0030195)	0.136036	SERPINE1
mRNA catabolic process (GO:0006402)	0.136036	CNOT10
positive regulation of receptor activity (GO:2000273)	0.139541	GREM1
regulation of dendrite development (GO:0050773)	0.139541	CAMSAP2
positive regulation of smooth muscle cell proliferation (GO:0048661)	0.139541	IGF1
phospholipid biosynthetic process (GO:0008654)	0.139541	SAMD8
regulation of protein kinase B signaling (GO:0051896)	0.141357	HYAL2;HCLS1
regulation of transcription from RNA polymerase II promoter (GO:0006357)	0.142798	GREM1;EDNRB;KLF5;ELF3;EPCAM;HYAL2;SERPINE1;HCLS1;IGF1
regulation of ossification (GO:0030278)	0.143032	S1PR1
regulation of cellular amide metabolic process (GO:0034248)	0.143032	SAMD8
regulation of inflammatory response (GO:0050727)	0.145527	HYAL2;SERPINE1
protein transport (GO:0015031)	0.145945	TBC1D9;ZG16;RAB8B
regulation of extrinsic apoptotic signaling pathway via death domain receptors (GO:1902041)	0.14651	SERPINE1
inositol lipid-mediated signaling (GO:0048017)	0.14651	IGF1
Golgi to plasma membrane transport (GO:0006893)	0.14651	STEAP2
positive regulation of phagocytosis (GO:0050766)	0.14651	CCL2
cellular protein localization (GO:0034613)	0.146891	TBC1D9;CPE;RAB8B
mitochondrion organization (GO:0007005)	0.146923	DNAJC19;IFIT2
response to peptide hormone (GO:0043434)	0.149973	IGF1
negative regulation of ERK1 and ERK2 cascade (GO:0070373)	0.149973	CAMK2N1
intraciliary transport involved in cilium assembly (GO:0035735)	0.149973	HSPB11
regulation of release of cytochrome c from mitochondria (GO:0090199)	0.149973	IGF1
positive regulation of epithelial to mesenchymal transition (GO:0010718)	0.149973	COL1A1
positive regulation of mitotic nuclear division (GO:0045840)	0.149973	IGF1
positive regulation of Ras protein signal transduction (GO:0046579)	0.149973	IGF1
JAK-STAT cascade (GO:0007259)	0.149973	CCL2
odontogenesis (GO:0042476)	0.153423	COL1A1
cellular response to peptide (GO:1901653)	0.153423	IGF1
peptide transport (GO:0015833)	0.153423	ZG16
negative regulation of STAT cascade (GO:1904893)	0.153423	PODN
monocyte chemotaxis (GO:0002548)	0.153423	CCL2
negative regulation of proteolysis (GO:0045861)	0.153423	CAMK2N1
glycolipid biosynthetic process (GO:0009247)	0.156858	MPPE1
regulation of telomerase activity (GO:0051972)	0.156858	GREM1
positive regulation of protein localization to nucleus (GO:1900182)	0.156858	HYAL2
ceramide metabolic process (GO:0006672)	0.156858	SAMD8
cardiac ventricle morphogenesis (GO:0003208)	0.16028	CPE
mitotic metaphase plate congression (GO:0007080)	0.16028	CHMP4A
negative regulation of protein metabolic process (GO:0051248)	0.16028	EDNRB
RNA catabolic process (GO:0006401)	0.16028	CNOT10
positive regulation of interleukin-6 production (GO:0032755)	0.16028	HYAL2
digestive tract development (GO:0048565)	0.16028	EDNRB
regulation of multicellular organismal development (GO:2000026)	0.16028	GREM1
cellular response to lipid (GO:0071396)	0.162453	SERPINE1;CCL2
sprouting angiogenesis (GO:0002040)	0.163688	GREM1
adherens junction organization (GO:0034332)	0.163688	RAB8B
lymphocyte chemotaxis (GO:0048247)	0.163688	CCL2
amide biosynthetic process (GO:0043604)	0.163688	SAMD8
metaphase plate congression (GO:0051310)	0.163688	CHMP4A
regulation of T cell activation (GO:0050863)	0.163688	CCL2
positive regulation of intracellular transport (GO:0032388)	0.163688	EHD2
regulation of smooth muscle cell proliferation (GO:0048660)	0.163688	IGF1
myeloid cell differentiation (GO:0030099)	0.163688	HCLS1
positive regulation of cell motility (GO:2000147)	0.16388	COL1A1;IGF1
hexose metabolic process (GO:0019318)	0.167083	OMA1
protein polymerization (GO:0051258)	0.167083	CHMP4A
nucleus organization (GO:0006997)	0.167083	CHMP4A
negative regulation of ossification (GO:0030279)	0.167083	GREM1
intraciliary transport (GO:0042073)	0.170464	HSPB11
regulation of fibroblast proliferation (GO:0048145)	0.170464	IGF1
cartilage development (GO:0051216)	0.170464	HYAL2
negative regulation of cellular process (GO:0048523)	0.170796	CCDC85B;CAMK2N1;HYAL2;PODN
response to glucose (GO:0009749)	0.173831	IGF1
peptide cross-linking (GO:0018149)	0.173831	DSP
heterophilic cell-cell adhesion via plasma membrane cell adhesion molecules (GO:0007157)	0.173831	GYPC
positive regulation of tumor necrosis factor production (GO:0032760)	0.173831	LY96
negative regulation of JAK-STAT cascade (GO:0046426)	0.173831	PODN
post-translational protein modification (GO:0043687)	0.176157	KLHL5;FN3KRP;LMO7
endosome to lysosome transport (GO:0008333)	0.177185	HOOK1
regulation of mitochondrion organization (GO:0010821)	0.177185	CTSK
RNA methylation (GO:0001510)	0.180525	VIRMA
establishment of protein localization to mitochondrion (GO:0072655)	0.180525	DNAJC19
negative regulation of cell proliferation (GO:0008285)	0.182199	GREM1;CAMK2N1;PODN
positive regulation of GTPase activity (GO:0043547)	0.182622	TBC1D9;CCL2
regulation of cellular protein metabolic process (GO:0032268)	0.183852	EDNRB
fatty acid oxidation (GO:0019395)	0.183852	HADHA
fatty acid beta-oxidation (GO:0006635)	0.183852	HADHA
cellular response to tumor necrosis factor (GO:0071356)	0.185534	HYAL2;CCL2
positive regulation of cell differentiation (GO:0045597)	0.185534	COL1A1;IGF1
regulation of exocytosis (GO:0017157)	0.187166	RAB8B
positive regulation of developmental growth (GO:0048639)	0.187166	IGF1
chemokine-mediated signaling pathway (GO:0070098)	0.190467	CCL2
positive regulation of ossification (GO:0045778)	0.190467	IGF1
positive regulation of mitotic cell cycle (GO:0045931)	0.190467	IGF1
regulation of DNA binding (GO:0051101)	0.190467	IGF1
positive regulation of secretion by cell (GO:1903532)	0.190467	IGF1
neutrophil chemotaxis (GO:0030593)	0.193754	CCL2
regulation of cell growth (GO:0001558)	0.195778	CCDC85B;HYAL2
protein targeting to mitochondrion (GO:0006626)	0.197028	DNAJC19
negative regulation of supramolecular fiber organization (GO:1902904)	0.197028	CAMSAP2
positive regulation of multicellular organismal process (GO:0051240)	0.197248	COL1A1;SERPINE1
negative regulation of cellular response to growth factor stimulus (GO:0090288)	0.200288	GREM1
positive regulation of DNA biosynthetic process (GO:2000573)	0.200288	GREM1
positive regulation of signal transduction (GO:0009967)	0.20314	ELF3;IGF1
regulation of secretion by cell (GO:1903530)	0.203536	RAB8B
granulocyte chemotaxis (GO:0071621)	0.203536	CCL2
chordate embryonic development (GO:0043009)	0.203536	COL1A1
cellular defense response (GO:0006968)	0.203536	LY96
phosphatidylinositol-mediated signaling (GO:0048015)	0.203536	IGF1
regulation of BMP signaling pathway (GO:0030510)	0.203536	GREM1
positive regulation of protein transport (GO:0051222)	0.203536	IGF1
glycosaminoglycan catabolic process (GO:0006027)	0.203536	HYAL2
I-kappaB kinase/NF-kappaB signaling (GO:0007249)	0.206771	LY96
regulation of glycolytic process (GO:0006110)	0.206771	IGF1
post-Golgi vesicle-mediated transport (GO:0006892)	0.209993	STEAP2
keratinocyte differentiation (GO:0030216)	0.213202	DSP
renal system development (GO:0072001)	0.213202	HYAL2
cell morphogenesis (GO:0000902)	0.213202	GREM1
regulation of pathway-restricted SMAD protein phosphorylation (GO:0060393)	0.213202	GREM1
regulation of canonical Wnt signaling pathway (GO:0060828)	0.2135	GREM1;COL1A1
response to reactive oxygen species (GO:0000302)	0.216398	HYAL2
muscle organ development (GO:0007517)	0.216398	IGF1
membrane lipid biosynthetic process (GO:0046467)	0.216398	SAMD8
actin cytoskeleton reorganization (GO:0031532)	0.219581	S1PR1
negative regulation of MAP kinase activity (GO:0043407)	0.219581	HYAL2
regulation of vesicle fusion (GO:0031338)	0.219581	TBC1D9
positive regulation of T cell proliferation (GO:0042102)	0.219581	IGF1
regulation of DNA replication (GO:0006275)	0.219581	IGF1
positive regulation of leukocyte chemotaxis (GO:0002690)	0.219581	SERPINE1
glycosaminoglycan metabolic process (GO:0030203)	0.219581	HYAL2
regulation of tumor necrosis factor production (GO:0032680)	0.219581	LY96
DNA damage response, signal transduction by p53 class mediator resulting in cell cycle arrest (GO:0006977)	0.222751	CNOT10
negative regulation of peptidase activity (GO:0010466)	0.222751	SERPINE1
second-messenger-mediated signaling (GO:0019932)	0.222751	EDNRB
cellular amide metabolic process (GO:0043603)	0.222751	CPE
cellular protein catabolic process (GO:0044257)	0.222751	CTSK
viral process (GO:0016032)	0.22391	CCL2;CHMP4A
positive regulation of cell migration (GO:0030335)	0.225401	COL1A1;IGF1
kidney development (GO:0001822)	0.225909	HYAL2
carbohydrate homeostasis (GO:0033500)	0.225909	IGF1
signal transduction involved in mitotic G1 DNA damage checkpoint (GO:0072431)	0.225909	CNOT10
regulation of proteolysis (GO:0030162)	0.225909	CAMK2N1
negative regulation of neuron apoptotic process (GO:0043524)	0.225909	CCL2
nuclear-transcribed mRNA catabolic process, deadenylation-dependent decay (GO:0000288)	0.225909	CNOT10
Ras protein signal transduction (GO:0007265)	0.228385	IGF1;RAB8B
positive regulation of endocytosis (GO:0045807)	0.229054	SERPINE1
glucose metabolic process (GO:0006006)	0.229054	OMA1
negative regulation of neuron differentiation (GO:0045665)	0.229054	EDNRB
negative regulation of programmed cell death (GO:0043069)	0.229116	GREM1;TNFAIP8;IGF1
cellular response to type I interferon (GO:0071357)	0.232186	IFIT2
regulation of myeloid cell differentiation (GO:0045637)	0.232186	MEIS1
regulation of JAK-STAT cascade (GO:0046425)	0.232186	PODN
negative regulation of apoptotic signaling pathway (GO:2001234)	0.232186	IGF1
type I interferon signaling pathway (GO:0060337)	0.232186	IFIT2
defense response to Gram-positive bacterium (GO:0050830)	0.232186	CHGA
negative regulation of cell adhesion (GO:0007162)	0.232186	SERPINE1
fatty acid catabolic process (GO:0009062)	0.232186	HADHA
positive regulation of protein phosphorylation (GO:0001934)	0.2334	RASSF2;HCLS1;IGF1
sphingolipid biosynthetic process (GO:0030148)	0.235306	SAMD8
epidermal cell differentiation (GO:0009913)	0.238413	DSP
negative regulation of protein serine/threonine kinase activity (GO:0071901)	0.238413	HYAL2
negative regulation of protein binding (GO:0032091)	0.238413	IFIT2
cellular response to UV (GO:0034644)	0.238413	HYAL2
response to interferon-gamma (GO:0034341)	0.241508	CCL2
regulation of endopeptidase activity (GO:0052548)	0.241508	SERPINE1
positive regulation of T cell activation (GO:0050870)	0.241508	CCL2
response to organic cyclic compound (GO:0014070)	0.24459	CCL2
negative regulation of angiogenesis (GO:0016525)	0.24459	SERPINE1
Rab protein signal transduction (GO:0032482)	0.24766	RAB8B
regulation of Notch signaling pathway (GO:0008593)	0.24766	ELF3
neuropeptide signaling pathway (GO:0007218)	0.24766	CPE
calcium-mediated signaling (GO:0019722)	0.24766	EDNRB
glycoprotein biosynthetic process (GO:0009101)	0.253763	IGF1
lysosomal transport (GO:0007041)	0.253763	HOOK1
regulation of fat cell differentiation (GO:0045598)	0.253763	CCDC85B
regulation of epithelial cell proliferation (GO:0050678)	0.253763	IGF1
negative regulation of cell cycle (GO:0045786)	0.253763	CAMK2N1
defense response to bacterium (GO:0042742)	0.255345	CHGA;SERPINE1
positive regulation of cytokine secretion (GO:0050715)	0.256796	HYAL2
glucose homeostasis (GO:0042593)	0.259817	IGF1
negative regulation of cellular amide metabolic process (GO:0034249)	0.262826	CNOT10
regulation of ERK1 and ERK2 cascade (GO:0070372)	0.264356	CAMK2N1;CCL2
positive regulation of JNK cascade (GO:0046330)	0.265823	RASSF2
positive regulation of apoptotic signaling pathway (GO:2001235)	0.265823	HYAL2
negative regulation of transmembrane receptor protein serine/threonine kinase signaling pathway (GO:0090101)	0.268808	GREM1
positive regulation of cytoskeleton organization (GO:0051495)	0.268808	HCLS1
sensory perception of mechanical stimulus (GO:0050954)	0.271781	COL1A1
extracellular matrix disassembly (GO:0022617)	0.271781	CTSK
inflammatory response (GO:0006954)	0.271867	ELF3;CCL2
positive regulation of stress-activated MAPK cascade (GO:0032874)	0.27769	RASSF2
sensory perception of sound (GO:0007605)	0.280627	COL1A1
positive regulation of protein targeting to mitochondrion (GO:1903955)	0.280627	CTSK
positive regulation of protein secretion (GO:0050714)	0.283553	IGF1
DNA damage response, signal transduction by p53 class mediator (GO:0030330)	0.283553	CNOT10
mitotic sister chromatid segregation (GO:0000070)	0.283553	CHMP4A
positive regulation of DNA metabolic process (GO:0051054)	0.283553	IGF1
negative regulation of binding (GO:0051100)	0.283553	IFIT2
positive regulation of cell cycle arrest (GO:0071158)	0.283553	CNOT10
positive regulation of peptidyl-serine phosphorylation (GO:0033138)	0.286466	HCLS1
endocytosis (GO:0006897)	0.288384	PECAM1;STEAP2
activation of GTPase activity (GO:0090630)	0.289368	TBC1D9
protein modification process (GO:0036211)	0.289368	CPE
regulation of mitotic nuclear division (GO:0007088)	0.289368	IGF1
positive regulation of cellular component biogenesis (GO:0044089)	0.298004	CHGA
regulation of MAP kinase activity (GO:0043405)	0.298004	HYAL2
Golgi vesicle transport (GO:0048193)	0.300375	MPPE1;RAB8B
negative regulation of translation (GO:0017148)	0.300859	CNOT10
regulation of protein targeting to mitochondrion (GO:1903214)	0.300859	CTSK
regulation of neuron apoptotic process (GO:0043523)	0.303704	CCL2
cellular response to oxygen-containing compound (GO:1901701)	0.304864	SERPINE1;CCL2
regulation of Ras protein signal transduction (GO:0046578)	0.306536	IGF1
regulation of JNK cascade (GO:0046328)	0.306536	RASSF2
positive regulation of intracellular signal transduction (GO:1902533)	0.306815	TMEM101;HCLS1;IGF1
MAPK cascade (GO:0000165)	0.310842	CCL2;IGF1
positive regulation of cellular metabolic process (GO:0031325)	0.312167	GREM1
cellular protein metabolic process (GO:0044267)	0.312369	CPE;OMA1;IGF1
axon development (GO:0061564)	0.317753	CAMSAP2
vesicle fusion (GO:0006906)	0.317753	RAB8B
protein polyubiquitination (GO:0000209)	0.318301	LMO7;RNF122
protein localization to nucleus (GO:0034504)	0.323294	COL1A1
epithelial cell differentiation (GO:0030855)	0.323294	ELF3
mRNA metabolic process (GO:0016071)	0.326048	CNOT10
protein targeting to ER (GO:0045047)	0.326048	CHMP4A
protein localization to organelle (GO:0033365)	0.326048	COL1A1
positive regulation of MAPK cascade (GO:0043410)	0.327228	CCL2;IGF1
phosphatidylinositol biosynthetic process (GO:0006661)	0.328791	MPPE1
positive regulation of cell growth (GO:0030307)	0.328791	IGF1
regulation of insulin secretion (GO:0050796)	0.328791	FAM3D
response to molecule of bacterial origin (GO:0002237)	0.328791	LY96
proteolysis (GO:0006508)	0.330198	CTSK;CPE
small GTPase mediated signal transduction (GO:0007264)	0.331523	IGF1
positive regulation of nucleic acid-templated transcription (GO:1903508)	0.332385	COL1A1;ELF3;IGF1
cellular response to transforming growth factor beta stimulus (GO:0071560)	0.334244	HYAL2
protein ubiquitination (GO:0016567)	0.336835	KLHL5;LMO7;RNF122
positive regulation of angiogenesis (GO:0045766)	0.34234	SERPINE1
negative regulation of cellular macromolecule biosynthetic process (GO:2000113)	0.343507	ELF3;CCDC85B;CNOT10
positive regulation of vasculature development (GO:1904018)	0.345018	SERPINE1
peptide metabolic process (GO:0006518)	0.345018	CPE
positive regulation of lymphocyte activation (GO:0051251)	0.345018	CCL2
positive regulation of cellular catabolic process (GO:0031331)	0.35034	IGF1
positive regulation of epithelial cell proliferation (GO:0050679)	0.352985	IGF1
negative regulation of response to external stimulus (GO:0032102)	0.352985	SERPINE1
positive regulation of cell cycle process (GO:0090068)	0.352985	IGF1
monocarboxylic acid metabolic process (GO:0032787)	0.35562	IGF1
regulation of cytokine production (GO:0001817)	0.35562	BTN3A2
Wnt signaling pathway (GO:0016055)	0.358244	CPE
macroautophagy (GO:0016236)	0.360857	CHMP4A
cellular response to insulin stimulus (GO:0032869)	0.360857	RAB8B
positive regulation of establishment of protein localization to mitochondrion (GO:1903749)	0.360857	CTSK
cellular response to peptide hormone stimulus (GO:0071375)	0.360857	RAB8B
regulation of protein binding (GO:0043393)	0.36346	IFIT2
positive regulation of kinase activity (GO:0033674)	0.368634	RASSF2
positive regulation of canonical Wnt signaling pathway (GO:0090263)	0.368634	COL1A1
epithelium development (GO:0060429)	0.373767	ELF3
cellular response to interferon-gamma (GO:0071346)	0.376318	CCL2
sphingolipid metabolic process (GO:0006665)	0.376318	SAMD8
activation of MAPK activity (GO:0000187)	0.378858	IGF1
positive regulation of gene expression (GO:0010628)	0.380756	COL1A1;ELF3;CAMK2N1;IGF1
cytosolic transport (GO:0016482)	0.381389	HOOK1
regulation of neuron projection development (GO:0010975)	0.383909	CAMSAP2
DNA replication (GO:0006260)	0.386419	IGF1
regulation of cell differentiation (GO:0045595)	0.388919	GREM1
negative regulation of multicellular organismal process (GO:0051241)	0.398819	GREM1
G-protein coupled receptor signaling pathway, coupled to cyclic nucleotide second messenger (GO:0007187)	0.398819	CCL2
G2/M transition of mitotic cell cycle (GO:0000086)	0.401269	PHLDA1
cytoskeleton organization (GO:0007010)	0.401269	CCL2
positive regulation of protein kinase B signaling (GO:0051897)	0.403709	HCLS1
cell cycle G2/M phase transition (GO:0044839)	0.403709	PHLDA1
protein lipidation (GO:0006497)	0.403709	MPPE1
positive regulation of mitochondrion organization (GO:0010822)	0.40614	CTSK
regulation of macromolecule metabolic process (GO:0060255)	0.40856	IGF1
intracellular protein transport (GO:0006886)	0.411507	TBC1D9;RAB8B
Fc-gamma receptor signaling pathway involved in phagocytosis (GO:0038096)	0.418146	FCGR3A
protein targeting (GO:0006605)	0.418146	DNAJC19
Fc-gamma receptor signaling pathway (GO:0038094)	0.420518	FCGR3A
Fc receptor mediated stimulatory signaling pathway (GO:0002431)	0.422881	FCGR3A
phagocytosis (GO:0006909)	0.422881	PECAM1
cellular response to organic cyclic compound (GO:0071407)	0.422881	CCL2
mitochondrial transport (GO:0006839)	0.422881	DNAJC19
positive regulation of transferase activity (GO:0051347)	0.427578	GREM1
response to cytokine (GO:0034097)	0.429912	HCLS1
response to lipid (GO:0033993)	0.434552	LY96
regulation of cellular component organization (GO:0051128)	0.434552	CAMSAP2
positive regulation of Wnt signaling pathway (GO:0030177)	0.434552	COL1A1
cellular protein complex assembly (GO:0043623)	0.443722	CHMP4A
negative regulation of canonical Wnt signaling pathway (GO:0090090)	0.452744	GREM1
negative regulation of gene expression (GO:0010629)	0.459199	ELF3;CCDC85B;CNOT10
phosphorylation (GO:0016310)	0.465294	CCL2;PHKB
positive regulation of cellular biosynthetic process (GO:0031328)	0.476817	IGF1
negative regulation of intracellular signal transduction (GO:1902532)	0.48108	HYAL2
protein modification by small protein conjugation (GO:0032446)	0.481272	KLHL5;LMO7
positive regulation of I-kappaB kinase/NF-kappaB signaling (GO:0043123)	0.485309	TMEM101
T cell receptor signaling pathway (GO:0050852)	0.485309	BTN3A2
neuron projection development (GO:0031175)	0.493665	CAMSAP2
positive regulation of hydrolase activity (GO:0051345)	0.503921	CCL2
positive regulation of protein kinase activity (GO:0045860)	0.503921	RASSF2
negative regulation of Wnt signaling pathway (GO:0030178)	0.507966	GREM1
nuclear-transcribed mRNA catabolic process (GO:0000956)	0.507966	CNOT10
positive regulation of MAP kinase activity (GO:0043406)	0.513972	IGF1
regulation of angiogenesis (GO:0045765)	0.513972	SERPINE1
ER to Golgi vesicle-mediated transport (GO:0006888)	0.519906	MPPE1
organonitrogen compound biosynthetic process (GO:1901566)	0.521868	SAMD8
regulation of GTPase activity (GO:0043087)	0.535383	CCL2
protein homooligomerization (GO:0051260)	0.539174	CHMP4A
negative regulation of nucleic acid-templated transcription (GO:1903507)	0.53977	ELF3;CCDC85B
nervous system development (GO:0007399)	0.553083	EDNRB;NDN
positive regulation of ERK1 and ERK2 cascade (GO:0070374)	0.559487	CCL2
regulation of autophagy (GO:0010506)	0.563084	CTSK
regulation of MAPK cascade (GO:0043408)	0.563084	IGF1
regulation of I-kappaB kinase/NF-kappaB signaling (GO:0043122)	0.564872	TMEM101
protein phosphorylation (GO:0006468)	0.570805	CCL2;PHKB
positive regulation of phosphorylation (GO:0042327)	0.57195	IGF1
regulation of translation (GO:0006417)	0.580639	CNOT10
neutrophil degranulation (GO:0043312)	0.581197	DSP;PECAM1
regulation of cell cycle (GO:0051726)	0.584065	CAMK2N1
neutrophil activation involved in immune response (GO:0002283)	0.585757	DSP;PECAM1
protein oligomerization (GO:0051259)	0.587464	CHMP4A
neutrophil mediated immunity (GO:0002446)	0.590281	DSP;PECAM1
positive regulation of cytokine production (GO:0001819)	0.592511	SERPINE1
mitotic cell cycle phase transition (GO:0044772)	0.59418	PHLDA1
apoptotic process (GO:0006915)	0.6105	IFIT2
activation of protein kinase activity (GO:0032147)	0.613685	IGF1
proteasomal protein catabolic process (GO:0010498)	0.619979	RNF122
plasma membrane bounded cell projection assembly (GO:0120031)	0.626171	S1PR1
negative regulation of transcription, DNA-templated (GO:0045892)	0.64502	EDNRB;ELF3;CCDC85B
antigen receptor-mediated signaling pathway (GO:0050851)	0.64996	BTN3A2
regulation of programmed cell death (GO:0043067)	0.665441	OMA1
cilium assembly (GO:0060271)	0.691875	HSPB11
chemical synaptic transmission (GO:0007268)	0.693141	FCHSD2
proteasome-mediated ubiquitin-dependent protein catabolic process (GO:0043161)	0.695658	RNF122
DNA metabolic process (GO:0006259)	0.723177	IGF1
ubiquitin-dependent protein catabolic process (GO:0006511)	0.752358	RNF122
transcription, DNA-templated (GO:0006351)	0.767235	KLF5
cellular macromolecule biosynthetic process (GO:0034645)	0.77758	IGF1
regulation of transcription, DNA-templated (GO:0006355)	0.785297	COL1A1;ELF3;CCDC85B;HCLS1;IGF1
organelle assembly (GO:0070925)	0.785705	CHMP4A
regulation of gene expression (GO:0010468)	0.798019	CAMK2N1;HCLS1;IGF1
transmembrane receptor protein tyrosine kinase signaling pathway (GO:0007169)	0.802727	IGF1
regulation of intracellular signal transduction (GO:1902531)	0.822872	AKAP11
transcription from RNA polymerase II promoter (GO:0006366)	0.863644	KLF5
negative regulation of transcription from RNA polymerase II promoter (GO:0000122)	0.902305	EDNRB
regulation of nucleic acid-templated transcription (GO:1903506)	0.918038	HCLS1
regulation of cellular macromolecule biosynthetic process (GO:2000112)	0.925875	HCLS1
