# Supplementary material for: Novel Transcriptomic Signatures in Fibrostenotic Crohn’s Disease: Dysregulated Pathways, Promising Biomarkers, and Putative Therapeutic Targets
Source: Inflamm Bowel Dis. 2025 Feb 20;31(6):1502–13. doi: 10.1093/ibd/izaf021 (PMC12166298; doi:10.1093/ibd/izaf021)
Supplement: izaf021_suppl_Supplementary_Material [file izaf021_suppl_supplementary_material.zip › IBDJNL_izaf021_suppl_Figures1-5, Files 1-3, Tables 1-3, Captions/Supplementary file 3 .xlsx]

## Sheet: P vs. D 
Genes	VIP
ZNF644	1.37048
CNOT6	1.34329
CFB	1.32818
GABARAPL2	1.29679
CD2BP2	1.26515
CNOT2	1.23322
SLC5A1	1.23316
TMEM115	1.2214
MED13L	1.21634
PUF60	1.21411
ASNA1	1.2049
ISCU	1.19929
MS4A10	1.18463
CELF1	1.18087
PRR34-AS1	1.17226
LPCAT4	1.15958
MTTP	1.15828
MS4A8	1.12873
DNAJC7	1.12855
CAMLG	1.12771
TM6SF2	1.12588
NXPE1	1.12484
EGLN3	1.12403
SPON2	1.11142
FABP6	1.10788
IDH3B	1.09938
APOA4	1.09397
ALDOB	1.09114
TIMP2	1.08656
MSL3	1.08241
SLC6A19	1.07967
ITFG1	1.07651
RBP2	1.06234
FUS	1.05676
SLC7A9	1.04594
MRPS16	1.03425
VDAC3	1.03038
ODR4	1.02332
APOB	1.02046
SI	1.01938
PSMD13	1.01805
SAFB2	1.01668
S1PR2	1.01414
MTMR6	1.01406
UBE2J2	1.01008
MRPL18	1.00619

## Sheet: P vs. S
Genes	VIP Scores
LY96	1.52401
LOC283788	1.49464
AKAP11	1.44034
ARMCX3	1.41561
STEAP2	1.40498
RAB8B	1.37784
PDCD7	1.36737
TAF7	1.3649
GNLY	1.36259
EBNA1BP2	1.36223
CNOT10	1.33119
MYCT1	1.32218
CTSK	1.3138
MS4A10	1.3062
TIMM17A	1.29984
SPOPL	1.29267
CRIP2	1.2918
KCNJ13	1.28324
AKAP2	1.27962
FBXL3	1.25211
BTN3A2	1.2516
CLDN5	1.24934
PHLDA1	1.22978
MAP3K20	1.22634
S1PR1	1.22386
LGI4	1.22357
ARHGAP15	1.22349
CCL2	1.21461
AEBP1	1.20846
COL1A1	1.19933
AP2A2	1.19929
DEPP1	1.19091
CAMSAP2	1.18925
GIPC2	1.18527
SRM	1.18388
NSF	1.18371
VWF	1.18287
RNF122	1.18256
FBXO5	1.1745
RGCC	1.17279
TERF1	1.16499
CLDN4	1.16157
PLS1	1.15891
GUCA2A	1.1567
GREM1	1.15473
FABP1	1.1489
GGTA1P	1.14785
VDAC3	1.14107
LAMC1	1.14001
ZG16	1.13967
DPEP1	1.13946
HSPB11	1.13847
SLC5A1	1.13774
IGF1	1.13727
ROBO1	1.1363
MTTP	1.13609
C1QC	1.13504
CD101	1.13063
PHKB	1.12985
RBP2	1.12691
RBM34	1.12292
SMIM24	1.12125
KRT20	1.11968
DUSP10	1.11906
FAM241A	1.11891
HMGXB4	1.11713
ITGAV	1.11242
HSPA1A	1.11174
FAM210B	1.11123
DMBT1	1.10897
CES2	1.10745
PIGR	1.10604
WASHC2A	1.10322
TK2	1.09975
SIVA1	1.09887
TFF3	1.0967
PPP1R21	1.09523
RAB34	1.09308
SLC9A3R1	1.09061
EDNRB	1.08863
DEFA6	1.08449
EPCAM	1.07944
CINP	1.07917
MRC1	1.07866
DSP	1.07656
LINC01279	1.07503
FRG1HP	1.07455
KLHL5	1.07386
C3orf58	1.07328
SPINK1	1.07242
CXADR	1.07141
EPAS1	1.06952
HADHA	1.06882
CLRN3	1.06632
CLCA1	1.06601
ABCF1	1.06543
MMRN1	1.06538
MRPS30-DT	1.06483
RPS6KB1	1.06456
HIST1H1D	1.06194
SPARC	1.0595
DEFA5	1.05949
CDHR5	1.05938
FBN1	1.05919
PLEKHJ1	1.05525
GYPC	1.05306
TSPAN8	1.05305
SERPINE1	1.05085
RERE	1.05018
LGALS4	1.05002
TMEM101	1.04624
PRKD3	1.04397
CPS1	1.04148
SDCBP2	1.04125
RARA	1.03999
LMO7	1.0398
FGF2	1.03898
SERPING1	1.03476
VCAM1	1.03474
SLC7A9	1.03182
TRIM13	1.02895
ERO1A	1.02745
LMO3	1.0266
EPN2	1.02527
DECR1	1.02458
MXRA5	1.02296
JRKL	1.02273
CAMK2N1	1.02165
SLC6A19	1.02028
BTNL8	1.01783
FAM3D	1.01525
PAICS	1.01428
MUC2	1.01392
C7orf50	1.01227
KLHL9	1.01006
PLPP1	1.0088
HNF4G	1.00874
SERPINE2	1.00778
PUF60	1.00732
FAM151A	1.00567
CCL15	1.00407
HOOK1	1.00327
CPE	1.00158
SLC15A1	1.0013
IFIT2	1.00041

## Sheet: S vs. D
Genes	VIP scores
NR1H2	1.52538
DEPP1	1.47387
C11orf96	1.4272
SETD7	1.41998
SRM	1.41432
TM2D1	1.39949
EHD2	1.38813
CFB	1.38071
SNRPB2	1.37881
AKAP11	1.33132
HLA-DQB1	1.32976
ACIN1	1.3277
BSCL2	1.31399
MS4A6A	1.30908
LY96	1.28126
MXRA5	1.27888
LOC105373334	1.27219
GREM1	1.26715
R3HCC1	1.26584
ANXA7	1.26367
ERAP2	1.25784
C3	1.24824
HADHA	1.23903
CAMK2N1	1.2362
DDIT3	1.23124
C1QTNF5	1.22758
NDN	1.22243
COL1A1	1.21272
COMMD3-BMI1	1.21268
CCL2	1.19764
TIMP2	1.19363
CCDC85B	1.1927
THY1	1.19032
TMEM87B	1.18937
MYL6B	1.18898
S1PR1	1.18849
SMIM22	1.18353
TP53INP1	1.17687
RASSF2	1.16751
IFI16	1.16328
ZG16	1.15824
KLF5	1.15624
CHGA	1.15619
FRG1HP	1.15395
PRPF31	1.14737
ZBTB4	1.14258
PIM1	1.13831
FAM3D	1.12675
FN3KRP	1.11718
ESRP1	1.1164
GBP3	1.10861
ZMPSTE24	1.10631
GUCY1A1	1.10535
MAP1B	1.10443
ARL14	1.10328
C3orf38	1.10324
CFTR	1.10251
ATP6AP1	1.1006
TMEM101	1.0999
LINC01279	1.0999
MSR1	1.09234
CINP	1.08823
ZMAT5	1.08647
CD24	1.08541
SF3B3	1.08055
TCEAL3	1.07831
SLC35A1	1.0752
ELF3	1.07201
EIF2AK4	1.07038
SDHB	1.06936
RAB8B	1.06879
NRP1	1.06819
SERPINE1	1.06437
DSP	1.0593
NXPE1	1.05434
KLHL5	1.05331
HOOK1	1.05315
PRR15	1.052
ADH1C	1.05198
IGF1	1.04833
FAM136A	1.04829
HDAC1	1.04757
GYPC	1.0463
UGT2B17	1.04284
LOC112268296	1.04001
FERMT1	1.03813
GIPC2	1.03109
CDH11	1.03107
STEAP2	1.02748
IFIT2	1.02483
RBL2	1.02455
ASAP2	1.02154
CHMP4A	1.02151
P4HA1	1.01898
FUT2	1.01592
SFSWAP	1.01572
EPCAM	1.01049
OTULINL	1.00732
IGFBP4	1.00712
KRT20	1.00704
RNF122	1.00672
SPPL3	1.00573
